# Supplementary material for: Time-Series Metabolome and Transcriptome Analyses Reveal the Genetic Basis of Vanillin Biosynthesis in Vanilla
Source: Plants (Basel). 2025 Jun 23;14(13):1922. doi: 10.3390/plants14131922 (PMC12252122; doi:10.3390/plants14131922)
Supplement: Supplementary file 1 [file plants-14-01922-s001.zip › Supplementary Table.xlsx]

## Sheet: Table S1
Table S1: Differential Accumulation of Glucovanillin.
Index	Formula	Compounds	Class	I	Class	II	CAS	Level	x-1	x-2	x-3	v-1	v-2	v-3	VIP	P-value	Fold_Change	Log2FC	Point
MWSprf147	C14H18O8	Glucovanillin	Phenolic	acids	Phenolic	acids	494-08-6	1	20047.5	21019.5	35010	93370	48426.9	78029.6	1.04582	0.0544488	0.346077	1.53083	x40_v40
MWSprf147	C14H18O8	Glucovanillin	Phenolic	acids	Phenolic	acids	494-08-6	1	9	9	9	62005.2	74303	97153.9	1.28004	0.0170678	0.00011565	13.0779	x60_v30
MWSprf147	C14H18O8	Glucovanillin	Phenolic	acids	Phenolic	acids	494-08-6	1	9	9	9	4.89814e+06	4.42945e+06	4.48809e+06	1.19861	0.00102333	1.9543e-06	18.9649	x100_v30
MWSprf147	C14H18O8	Glucovanillin	Phenolic	acids	Phenolic	acids	494-08-6	1	9	9	9	1.58567e+07	1.76917e+07	1.74275e+07	1.17662	0.00439251	5.29662e-07	20.8484	x160_v30
MWSprf147	C14H18O8	Glucovanillin	Phenolic	acids	Phenolic	acids	494-08-6	1	9	9	9	2.92642e+07	3.29752e+07	3.38273e+07	1.14944	0.00190805	2.81055e-07	21.7626	x220_v30
x:Vanilla planifolia
v:Vanilla imperialis

## Sheet: Table S2
Table S2. GO enrichment analysis of shared differentially expressed genes among six pairwise comparisons.
ID	Description	GeneRatio	BgRatio	pvalue	p.adjust	qvalue	geneID	Count
GO:0005618	cell wall	79/1241	499/12750	8.34385e-06	8.34385e-06	0.00182624	KAG0448711.1/KAG0448947.1/KAG0449374.1/KAG0449938.1/KAG0452360.1/KAG0452371.1/KAG0453065.1/KAG0454694.1/KAG0454706.1/KAG0454755.1/KAG0455214.1/KAG0455568.1/KAG0457058.1/KAG0457716.1/KAG0457856.1/KAG0458326.1/KAG0460574.1/KAG0460781.1/KAG0461095.1/KAG0461324.1/KAG0461554.1/KAG0463293.1/KAG0464099.1/KAG0464111.1/KAG0466100.1/KAG0466722.1/KAG0466735.1/KAG0467353.1/KAG0467475.1/KAG0467539.1/KAG046773…	79
GO:0030312	external encapsulating structure	79/1241	499/12750	8.34385e-06	8.34385e-06	0.00182624	KAG0448711.1/KAG0448947.1/KAG0449374.1/KAG0449938.1/KAG0452360.1/KAG0452371.1/KAG0453065.1/KAG0454694.1/KAG0454706.1/KAG0454755.1/KAG0455214.1/KAG0455568.1/KAG0457058.1/KAG0457716.1/KAG0457856.1/KAG0458326.1/KAG0460574.1/KAG0460781.1/KAG0461095.1/KAG0461324.1/KAG0461554.1/KAG0463293.1/KAG0464099.1/KAG0464111.1/KAG0466100.1/KAG0466722.1/KAG0466735.1/KAG0467353.1/KAG0467475.1/KAG0467539.1/KAG046773…	79
GO:0005975	carbohydrate metabolic process	75/1241	470/12750	1.0632e-05	1.0632e-05	0.00217192	KAG0446596.1/KAG0447449.1/KAG0447450.1/KAG0448502.1/KAG0448504.1/KAG0448657.1/KAG0448711.1/KAG0449330.1/KAG0449419.1/KAG0449420.1/KAG0449527.1/KAG0450272.1/KAG0450744.1/KAG0450957.1/KAG0452055.1/KAG0452213.1/KAG0452331.1/KAG0452470.1/KAG0453356.1/KAG0455171.1/KAG0455172.1/KAG0455214.1/KAG0457093.1/KAG0457667.1/KAG0458214.1/KAG0460456.1/KAG0461324.1/KAG0461514.1/KAG0463585.1/KAG0463869.1/KAG046425…	75
GO:1905392	plant organ morphogenesis	67/1241	456/12750	0.000381144	0.000381144	0.0307344	KAG0447617.1/KAG0448502.1/KAG0448504.1/KAG0448967.1/KAG0449095.1/KAG0449649.1/KAG0452017.1/KAG0452018.1/KAG0452019.1/KAG0452055.1/KAG0452360.1/KAG0452371.1/KAG0452383.1/KAG0452521.1/KAG0454533.1/KAG0455574.1/KAG0455601.1/KAG0457889.1/KAG0457940.1/KAG0458326.1/KAG0463537.1/KAG0464023.1/KAG0464386.1/KAG0466143.1/KAG0466773.1/KAG0467055.1/KAG0472718.1/KAG0472727.1/KAG0472811.1/KAG0473351.1/KAG047337…	67
GO:0035556	intracellular signal transduction	62/1241	441/12750	0.00188718	0.00188718	0.109108	KAG0447235.1/KAG0448584.1/KAG0451383.1/KAG0451385.1/KAG0452444.1/KAG0452697.1/KAG0452698.1/KAG0453226.1/KAG0454513.1/KAG0455100.1/KAG0455189.1/KAG0457700.1/KAG0458113.1/KAG0458140.1/KAG0460653.1/KAG0460924.1/KAG0461470.1/KAG0463537.1/KAG0463660.1/KAG0464178.1/KAG0466236.1/KAG0466342.1/KAG0467473.1/KAG0467731.1/KAG0470463.1/KAG0476992.1/KAG0477096.1/KAG0477161.1/KAG0477403.1/KAG0477430.1/KAG047953…	62
GO:0044459	plasma membrane part	61/1241	444/12750	0.00349518	0.00349518	0.167129	KAG0448480.1/KAG0449616.1/KAG0450037.1/KAG0450852.1/KAG0451383.1/KAG0452582.1/KAG0452584.1/KAG0452623.1/KAG0452818.1/KAG0455100.1/KAG0455347.1/KAG0457282.1/KAG0457314.1/KAG0457546.1/KAG0457798.1/KAG0458326.1/KAG0458387.1/KAG0460435.1/KAG0460471.1/KAG0460531.1/KAG0460781.1/KAG0461095.1/KAG0461104.1/KAG0463682.1/KAG0466082.1/KAG0466393.1/KAG0467039.1/KAG0469697.1/KAG0469884.1/KAG0470089.1/KAG047253…	61
GO:0071554	cell wall organization or biogenesis	60/1241	363/12750	2.82773e-05	2.82773e-05	0.00433238	KAG0448502.1/KAG0448504.1/KAG0448711.1/KAG0449419.1/KAG0449420.1/KAG0450272.1/KAG0452017.1/KAG0452018.1/KAG0452019.1/KAG0452055.1/KAG0452331.1/KAG0452584.1/KAG0454533.1/KAG0454884.1/KAG0455171.1/KAG0455172.1/KAG0457093.1/KAG0457667.1/KAG0460531.1/KAG0461228.1/KAG0461502.1/KAG0461514.1/KAG0463293.1/KAG0463869.1/KAG0464386.1/KAG0466216.1/KAG0467287.1/KAG0467293.1/KAG0469803.1/KAG0469805.1/KAG047335…	60
GO:0009733	response to auxin	60/1241	374/12750	6.87311e-05	6.87311e-05	0.00752166	KAG0447617.1/KAG0449095.1/KAG0449895.1/KAG0450660.1/KAG0452360.1/KAG0452371.1/KAG0452521.1/KAG0452678.1/KAG0453219.1/KAG0455202.1/KAG0455627.1/KAG0457282.1/KAG0457508.1/KAG0457915.1/KAG0458326.1/KAG0458475.1/KAG0460456.1/KAG0460531.1/KAG0460948.1/KAG0461196.1/KAG0461230.1/KAG0461376.1/KAG0463996.1/KAG0464100.1/KAG0466701.1/KAG0466773.1/KAG0467533.1/KAG0469558.1/KAG0469697.1/KAG0470008.1/KAG047053…	60
GO:0032989	cellular component morphogenesis	60/1241	453/12750	0.00826104	0.00826104	0.287654	KAG0447255.1/KAG0449649.1/KAG0449881.1/KAG0449882.1/KAG0449895.1/KAG0450037.1/KAG0452331.1/KAG0452582.1/KAG0452584.1/KAG0453196.1/KAG0454506.1/KAG0454533.1/KAG0455347.1/KAG0455546.1/KAG0457458.1/KAG0457915.1/KAG0457985.1/KAG0458061.1/KAG0460531.1/KAG0460595.1/KAG0460596.1/KAG0460707.1/KAG0460948.1/KAG0461095.1/KAG0461104.1/KAG0461556.1/KAG0461730.1/KAG0464467.1/KAG0470008.1/KAG0470089.1/KAG047081…	60
GO:0080134	regulation of response to stress	60/1241	464/12750	0.0133959	0.0133959	0.34494	KAG0447093.1/KAG0448724.1/KAG0448963.1/KAG0451679.1/KAG0452318.1/KAG0452697.1/KAG0452698.1/KAG0452818.1/KAG0453280.1/KAG0454513.1/KAG0455574.1/KAG0457685.1/KAG0458543.1/KAG0460443.1/KAG0463283.1/KAG0463585.1/KAG0466333.1/KAG0466346.1/KAG0466613.1/KAG0466805.1/KAG0466874.1/KAG0467084.1/KAG0467451.1/KAG0470280.1/KAG0470629.1/KAG0472718.1/KAG0472727.1/KAG0473783.1/KAG0473810.1/KAG0474029.1/KAG047627…	60
GO:0016757	transferase activity, transferring glycosyl groups	59/1241	337/12750	5.53028e-06	5.53028e-06	0.00154054	KAG0447449.1/KAG0447450.1/KAG0448502.1/KAG0448504.1/KAG0448657.1/KAG0448967.1/KAG0449419.1/KAG0449420.1/KAG0449758.1/KAG0450882.1/KAG0450957.1/KAG0451243.1/KAG0451873.1/KAG0452213.1/KAG0452470.1/KAG0453326.1/KAG0453356.1/KAG0454506.1/KAG0455209.1/KAG0457093.1/KAG0457667.1/KAG0461502.1/KAG0461514.1/KAG0463707.1/KAG0463869.1/KAG0463950.1/KAG0466216.1/KAG0466956.1/KAG0467287.1/KAG0467293.1/KAG046735…	59
GO:0016758	transferase activity, transferring hexosyl groups	58/1241	299/12750	2.13112e-07	2.13112e-07	0.000133034	KAG0447449.1/KAG0447450.1/KAG0448502.1/KAG0448504.1/KAG0448657.1/KAG0448967.1/KAG0449419.1/KAG0449420.1/KAG0449758.1/KAG0450882.1/KAG0450957.1/KAG0451243.1/KAG0451873.1/KAG0452213.1/KAG0452470.1/KAG0453326.1/KAG0453356.1/KAG0454506.1/KAG0455209.1/KAG0457093.1/KAG0457667.1/KAG0461502.1/KAG0461514.1/KAG0463707.1/KAG0463869.1/KAG0463950.1/KAG0466216.1/KAG0466956.1/KAG0467287.1/KAG0467293.1/KAG046956…	58
GO:0090567	reproductive shoot system development	58/1241	425/12750	0.00500615	0.00500615	0.216604	KAG0447603.1/KAG0448103.1/KAG0448560.1/KAG0448967.1/KAG0450258.1/KAG0450952.1/KAG0452017.1/KAG0452018.1/KAG0452019.1/KAG0455592.1/KAG0455665.1/KAG0457171.1/KAG0458219.1/KAG0458326.1/KAG0466613.1/KAG0467055.1/KAG0469978.1/KAG0470089.1/KAG0472714.1/KAG0472731.1/KAG0472807.1/KAG0472828.1/KAG0473371.1/KAG0473594.1/KAG0473746.1/KAG0475910.1/KAG0476197.1/KAG0476199.1/KAG0476218.1/KAG0476230.1/KAG047716…	58
GO:0009908	flower development	57/1241	406/12750	0.00290699	0.00290699	0.14846	KAG0447603.1/KAG0448103.1/KAG0448560.1/KAG0448967.1/KAG0450258.1/KAG0450952.1/KAG0452017.1/KAG0452018.1/KAG0452019.1/KAG0455592.1/KAG0455665.1/KAG0457171.1/KAG0458219.1/KAG0458326.1/KAG0466613.1/KAG0467055.1/KAG0469978.1/KAG0470089.1/KAG0472714.1/KAG0472731.1/KAG0472807.1/KAG0472828.1/KAG0473371.1/KAG0473594.1/KAG0473746.1/KAG0475910.1/KAG0476197.1/KAG0476199.1/KAG0476218.1/KAG0476230.1/KAG047716…	57
GO:0048468	cell development	57/1241	427/12750	0.00844657	0.00844657	0.29081	KAG0447255.1/KAG0448502.1/KAG0448504.1/KAG0449649.1/KAG0449881.1/KAG0449882.1/KAG0449895.1/KAG0450037.1/KAG0452017.1/KAG0452018.1/KAG0452019.1/KAG0452331.1/KAG0452360.1/KAG0452371.1/KAG0452584.1/KAG0454533.1/KAG0455347.1/KAG0455546.1/KAG0457458.1/KAG0457915.1/KAG0457985.1/KAG0458061.1/KAG0460707.1/KAG0461104.1/KAG0461730.1/KAG0464023.1/KAG0466082.1/KAG0470008.1/KAG0470812.1/KAG0472530.1/KAG047335…	57
GO:0009617	response to bacterium	57/1241	465/12750	0.0398194	0.0398194	0.543135	KAG0447603.1/KAG0449227.1/KAG0455214.1/KAG0457685.1/KAG0458543.1/KAG0460456.1/KAG0463283.1/KAG0463758.1/KAG0463774.1/KAG0463884.1/KAG0463894.1/KAG0466333.1/KAG0466613.1/KAG0466875.1/KAG0466975.1/KAG0467353.1/KAG0467533.1/KAG0467651.1/KAG0469558.1/KAG0470280.1/KAG0473387.1/KAG0473629.1/KAG0473746.1/KAG0474029.1/KAG0476529.1/KAG0476782.1/KAG0477082.1/KAG0480083.1/KAG0481746.1/KAG0484317.1/KAG048535…	57
GO:0010038	response to metal ion	56/1241	462/12750	0.049313	0.049313	0.611763	KAG0447617.1/KAG0449895.1/KAG0450037.1/KAG0452717.1/KAG0453344.1/KAG0455344.1/KAG0455347.1/KAG0455546.1/KAG0455547.1/KAG0458223.1/KAG0458286.1/KAG0460456.1/KAG0460559.1/KAG0460620.1/KAG0461104.1/KAG0464099.1/KAG0464111.1/KAG0464256.1/KAG0466236.1/KAG0467353.1/KAG0467495.1/KAG0467732.1/KAG0469558.1/KAG0470008.1/KAG0470412.1/KAG0470437.1/KAG0470665.1/KAG0473314.1/KAG0473746.1/KAG0475809.1/KAG047632…	56
GO:0010015	root morphogenesis	54/1241	308/12750	1.31342e-05	1.31342e-05	0.00251536	KAG0448502.1/KAG0448504.1/KAG0448967.1/KAG0449095.1/KAG0449649.1/KAG0452017.1/KAG0452018.1/KAG0452019.1/KAG0452055.1/KAG0452360.1/KAG0452371.1/KAG0452521.1/KAG0454533.1/KAG0455574.1/KAG0455601.1/KAG0457889.1/KAG0457940.1/KAG0463537.1/KAG0464023.1/KAG0464386.1/KAG0466773.1/KAG0467055.1/KAG0472718.1/KAG0472727.1/KAG0473351.1/KAG0473870.1/KAG0477130.1/KAG0477159.1/KAG0477161.1/KAG0479531.1/KAG047957…	54
GO:0014070	response to organic cyclic compound	54/1241	445/12750	0.0518769	0.0518769	0.628569	KAG0447617.1/KAG0448724.1/KAG0449895.1/KAG0452318.1/KAG0452818.1/KAG0453196.1/KAG0453344.1/KAG0457425.1/KAG0457508.1/KAG0457685.1/KAG0460456.1/KAG0461196.1/KAG0461230.1/KAG0461502.1/KAG0463636.1/KAG0464023.1/KAG0464030.1/KAG0464100.1/KAG0464467.1/KAG0466333.1/KAG0466701.1/KAG0466874.1/KAG0469558.1/KAG0470008.1/KAG0470381.1/KAG0472807.1/KAG0473371.1/KAG0473746.1/KAG0473999.1/KAG0476218.1/KAG047626…	54
GO:0044262	cellular carbohydrate metabolic process	53/1241	320/12750	7.72917e-05	7.72917e-05	0.00816683	KAG0447449.1/KAG0447450.1/KAG0448502.1/KAG0448504.1/KAG0448657.1/KAG0449330.1/KAG0449419.1/KAG0449420.1/KAG0450272.1/KAG0452055.1/KAG0452331.1/KAG0453356.1/KAG0455171.1/KAG0455172.1/KAG0455214.1/KAG0457093.1/KAG0457667.1/KAG0458214.1/KAG0461514.1/KAG0463585.1/KAG0463869.1/KAG0464256.1/KAG0464386.1/KAG0466216.1/KAG0467287.1/KAG0467293.1/KAG0467533.1/KAG0467651.1/KAG0467732.1/KAG0469978.1/KAG047081…	53
GO:0009620	response to fungus	53/1241	371/12750	0.00277267	0.00277267	0.144029	KAG0447603.1/KAG0451917.1/KAG0452318.1/KAG0452343.1/KAG0452698.1/KAG0455214.1/KAG0460456.1/KAG0460559.1/KAG0461366.1/KAG0463573.1/KAG0463585.1/KAG0464023.1/KAG0464466.1/KAG0466333.1/KAG0466613.1/KAG0467084.1/KAG0467533.1/KAG0469558.1/KAG0472829.1/KAG0473387.1/KAG0473746.1/KAG0473783.1/KAG0475803.1/KAG0475910.1/KAG0477082.1/KAG0477166.1/KAG0477223.1/KAG0479979.1/KAG0485738.1/KAG0485864.1/KAG048832…	53
GO:0005856	cytoskeleton	53/1241	436/12750	0.0523087	0.0523087	0.628569	KAG0447235.1/KAG0449224.1/KAG0449825.1/KAG0450037.1/KAG0450923.1/KAG0451029.1/KAG0452360.1/KAG0452371.1/KAG0452488.1/KAG0452752.1/KAG0453023.1/KAG0453286.1/KAG0454533.1/KAG0454897.1/KAG0454898.1/KAG0455042.1/KAG0455347.1/KAG0455535.1/KAG0457207.1/KAG0460406.1/KAG0460407.1/KAG0461104.1/KAG0461730.1/KAG0464454.1/KAG0466082.1/KAG0466450.1/KAG0470655.1/KAG0472611.1/KAG0472682.1/KAG0473431.1/KAG047384…	53
GO:0000902	cell morphogenesis	52/1241	380/12750	0.00720768	0.00720768	0.276985	KAG0447255.1/KAG0449649.1/KAG0449881.1/KAG0449882.1/KAG0449895.1/KAG0450037.1/KAG0452331.1/KAG0452584.1/KAG0453196.1/KAG0454533.1/KAG0455347.1/KAG0455546.1/KAG0457458.1/KAG0457915.1/KAG0458061.1/KAG0460531.1/KAG0460707.1/KAG0460948.1/KAG0461095.1/KAG0461104.1/KAG0461730.1/KAG0464467.1/KAG0470008.1/KAG0470812.1/KAG0472530.1/KAG0472807.1/KAG0472828.1/KAG0473104.1/KAG0476550.1/KAG0476559.1/KAG047690…	52
GO:0090558	plant epidermis development	50/1241	294/12750	6.15366e-05	6.15366e-05	0.00725235	KAG0447255.1/KAG0448502.1/KAG0448504.1/KAG0449649.1/KAG0449881.1/KAG0449882.1/KAG0449895.1/KAG0452017.1/KAG0452018.1/KAG0452019.1/KAG0452055.1/KAG0452360.1/KAG0452371.1/KAG0453286.1/KAG0454533.1/KAG0457458.1/KAG0457915.1/KAG0458061.1/KAG0460707.1/KAG0461730.1/KAG0464023.1/KAG0464386.1/KAG0464467.1/KAG0466190.1/KAG0470008.1/KAG0472811.1/KAG0473351.1/KAG0473870.1/KAG0477130.1/KAG0477159.1/KAG047716…	50
GO:0032787	monocarboxylic acid metabolic process	50/1241	339/12750	0.00184863	0.00184863	0.109108	KAG0448658.1/KAG0449527.1/KAG0450098.1/KAG0450744.1/KAG0452898.1/KAG0455171.1/KAG0455172.1/KAG0457322.1/KAG0457323.1/KAG0457847.1/KAG0457913.1/KAG0458214.1/KAG0461502.1/KAG0463573.1/KAG0467083.1/KAG0472696.1/KAG0473264.1/KAG0474181.1/KAG0475809.1/KAG0476278.1/KAG0477042.1/KAG0479753.1/KAG0479767.1/KAG0480806.1/KAG0481323.1/KAG0481468.1/KAG0484725.1/KAG0485162.1/KAG0485864.1/KAG0487898.1/KAG048789…	50
GO:0005576	extracellular region	50/1241	385/12750	0.0209273	0.0209273	0.436228	KAG0448711.1/KAG0449938.1/KAG0451853.1/KAG0452717.1/KAG0453023.1/KAG0454513.1/KAG0454692.1/KAG0454708.1/KAG0454989.1/KAG0455025.1/KAG0455546.1/KAG0458472.1/KAG0460559.1/KAG0460781.1/KAG0461095.1/KAG0461324.1/KAG0464099.1/KAG0464111.1/KAG0467353.1/KAG0467732.1/KAG0469642.1/KAG0469739.1/KAG0469766.1/KAG0472830.1/KAG0473732.1/KAG0473802.1/KAG0473870.1/KAG0475809.1/KAG0475910.1/KAG0476904.1/KAG047710…	50
GO:0016053	organic acid biosynthetic process	50/1241	389/12750	0.0248182	0.0248182	0.455379	KAG0448658.1/KAG0449527.1/KAG0450098.1/KAG0450744.1/KAG0452818.1/KAG0452898.1/KAG0455546.1/KAG0457322.1/KAG0457323.1/KAG0457913.1/KAG0463573.1/KAG0466206.1/KAG0466214.1/KAG0466875.1/KAG0467306.1/KAG0467651.1/KAG0472696.1/KAG0473264.1/KAG0473619.1/KAG0473629.1/KAG0474181.1/KAG0475809.1/KAG0476320.1/KAG0477042.1/KAG0477109.1/KAG0480328.1/KAG0480441.1/KAG0480759.1/KAG0481323.1/KAG0481324.1/KAG048486…	50
GO:0046394	carboxylic acid biosynthetic process	50/1241	389/12750	0.0248182	0.0248182	0.455379	KAG0448658.1/KAG0449527.1/KAG0450098.1/KAG0450744.1/KAG0452818.1/KAG0452898.1/KAG0455546.1/KAG0457322.1/KAG0457323.1/KAG0457913.1/KAG0463573.1/KAG0466206.1/KAG0466214.1/KAG0466875.1/KAG0467306.1/KAG0467651.1/KAG0472696.1/KAG0473264.1/KAG0473619.1/KAG0473629.1/KAG0474181.1/KAG0475809.1/KAG0476320.1/KAG0477042.1/KAG0477109.1/KAG0480328.1/KAG0480441.1/KAG0480759.1/KAG0481323.1/KAG0481324.1/KAG048486…	50
GO:0040007	growth	50/1241	437/12750	0.127422	0.127422	0.793596	KAG0448502.1/KAG0448504.1/KAG0449330.1/KAG0452331.1/KAG0452360.1/KAG0452371.1/KAG0452584.1/KAG0453196.1/KAG0455546.1/KAG0460531.1/KAG0460948.1/KAG0461095.1/KAG0464023.1/KAG0470812.1/KAG0472530.1/KAG0472807.1/KAG0472828.1/KAG0473104.1/KAG0473351.1/KAG0473594.1/KAG0473870.1/KAG0476145.1/KAG0476199.1/KAG0476550.1/KAG0476559.1/KAG0476904.1/KAG0477130.1/KAG0477161.1/KAG0477320.1/KAG0477410.1/KAG047923…	50
GO:0048229	gametophyte development	50/1241	437/12750	0.127422	0.127422	0.793596	KAG0447603.1/KAG0451752.1/KAG0451917.1/KAG0452229.1/KAG0452582.1/KAG0453286.1/KAG0454506.1/KAG0455665.1/KAG0456909.1/KAG0457171.1/KAG0460595.1/KAG0460596.1/KAG0461193.1/KAG0461556.1/KAG0466805.1/KAG0467052.1/KAG0470089.1/KAG0470208.1/KAG0470812.1/KAG0472811.1/KAG0472847.1/KAG0473371.1/KAG0475910.1/KAG0475978.1/KAG0477215.1/KAG0479277.1/KAG0480123.1/KAG0480729.1/KAG0480859.1/KAG0481324.1/KAG048155…	50
GO:0030163	protein catabolic process	49/1241	456/12750	0.250321	0.250321	0.969994	KAG0451752.1/KAG0451853.1/KAG0452521.1/KAG0454513.1/KAG0455592.1/KAG0457024.1/KAG0460491.1/KAG0460639.1/KAG0463908.1/KAG0466613.1/KAG0467052.1/KAG0470081.1/KAG0473293.1/KAG0474200.1/KAG0475803.1/KAG0475910.1/KAG0476160.1/KAG0476251.1/KAG0476845.1/KAG0477320.1/KAG0477410.1/KAG0479489.1/KAG0479701.1/KAG0480229.1/KAG0480357.1/KAG0480859.1/KAG0485738.1/KAG0488565.1/KAG0488630.1/KAG0488633.1/KAG048923…	49
GO:0016051	carbohydrate biosynthetic process	48/1241	222/12750	8.22401e-08	8.22401e-08	0.000126001	KAG0447449.1/KAG0447450.1/KAG0448502.1/KAG0448504.1/KAG0448657.1/KAG0449330.1/KAG0449419.1/KAG0449420.1/KAG0450957.1/KAG0452055.1/KAG0452331.1/KAG0453356.1/KAG0455171.1/KAG0455172.1/KAG0457093.1/KAG0457667.1/KAG0461514.1/KAG0463869.1/KAG0464256.1/KAG0464386.1/KAG0466216.1/KAG0467287.1/KAG0467293.1/KAG0467533.1/KAG0467651.1/KAG0467732.1/KAG0469978.1/KAG0470351.1/KAG0470812.1/KAG0473629.1/KAG047387…	48
GO:0002376	immune system process	48/1241	379/12750	0.0344769	0.0344769	0.507906	KAG0448711.1/KAG0451383.1/KAG0451853.1/KAG0452818.1/KAG0454513.1/KAG0455100.1/KAG0455604.1/KAG0457685.1/KAG0458151.1/KAG0461324.1/KAG0461366.1/KAG0461738.1/KAG0463283.1/KAG0463585.1/KAG0464023.1/KAG0464030.1/KAG0466082.1/KAG0466333.1/KAG0466613.1/KAG0467353.1/KAG0467533.1/KAG0470280.1/KAG0475910.1/KAG0476145.1/KAG0476529.1/KAG0476782.1/KAG0477223.1/KAG0479395.1/KAG0480365.1/KAG0484317.1/KAG048507…	48
GO:0009966	regulation of signal transduction	48/1241	500/12750	0.563955	0.563955	0.969994	KAG0448667.1/KAG0448963.1/KAG0452818.1/KAG0453010.1/KAG0454762.1/KAG0457615.1/KAG0458159.1/KAG0458326.1/KAG0458543.1/KAG0460531.1/KAG0461227.1/KAG0466613.1/KAG0469425.1/KAG0469558.1/KAG0473371.1/KAG0473431.1/KAG0473719.1/KAG0473746.1/KAG0473810.1/KAG0474029.1/KAG0476230.1/KAG0476320.1/KAG0477044.1/KAG0477320.1/KAG0477410.1/KAG0479531.1/KAG0479571.1/KAG0480217.1/KAG0480729.1/KAG0481124.1/KAG048155…	48
GO:0031347	regulation of defense response	47/1241	300/12750	0.000694668	0.000694668	0.0532153	KAG0447093.1/KAG0448724.1/KAG0448963.1/KAG0452318.1/KAG0452697.1/KAG0452698.1/KAG0452818.1/KAG0455574.1/KAG0457685.1/KAG0458543.1/KAG0460443.1/KAG0463283.1/KAG0463585.1/KAG0466333.1/KAG0466346.1/KAG0466613.1/KAG0466805.1/KAG0466874.1/KAG0467084.1/KAG0470280.1/KAG0470629.1/KAG0473783.1/KAG0473810.1/KAG0474029.1/KAG0476278.1/KAG0476782.1/KAG0480217.1/KAG0481649.1/KAG0484638.1/KAG0485718.1/KAG048573…	47
GO:0031226	intrinsic component of plasma membrane	47/1241	331/12750	0.00523094	0.00523094	0.216604	KAG0448480.1/KAG0449616.1/KAG0450852.1/KAG0451383.1/KAG0452582.1/KAG0452623.1/KAG0457282.1/KAG0457314.1/KAG0457546.1/KAG0457798.1/KAG0458387.1/KAG0460435.1/KAG0460471.1/KAG0460531.1/KAG0460781.1/KAG0461095.1/KAG0466393.1/KAG0467039.1/KAG0469697.1/KAG0469884.1/KAG0470089.1/KAG0472741.1/KAG0473314.1/KAG0473802.1/KAG0476145.1/KAG0476251.1/KAG0479277.1/KAG0480019.1/KAG0480728.1/KAG0480744.1/KAG048107…	47
GO:0042742	defense response to bacterium	47/1241	380/12750	0.0508403	0.0508403	0.622486	KAG0449227.1/KAG0455214.1/KAG0457685.1/KAG0458543.1/KAG0463283.1/KAG0463758.1/KAG0463774.1/KAG0463884.1/KAG0463894.1/KAG0466333.1/KAG0466613.1/KAG0466875.1/KAG0466975.1/KAG0467353.1/KAG0467533.1/KAG0467651.1/KAG0469558.1/KAG0470280.1/KAG0473387.1/KAG0473629.1/KAG0473746.1/KAG0474029.1/KAG0476529.1/KAG0476782.1/KAG0477082.1/KAG0480083.1/KAG0481746.1/KAG0484317.1/KAG0485372.1/KAG0485738.1/KAG048586…	47
GO:0005768	endosome	47/1241	447/12750	0.308041	0.308041	0.969994	KAG0448429.1/KAG0449111.1/KAG0449419.1/KAG0449420.1/KAG0450882.1/KAG0452318.1/KAG0455209.1/KAG0457458.1/KAG0460574.1/KAG0461514.1/KAG0463776.1/KAG0463869.1/KAG0464242.1/KAG0466101.1/KAG0466153.1/KAG0469537.1/KAG0470189.1/KAG0472551.1/KAG0472556.1/KAG0472718.1/KAG0472727.1/KAG0473351.1/KAG0473732.1/KAG0473945.1/KAG0473948.1/KAG0476264.1/KAG0477219.1/KAG0477350.1/KAG0479875.1/KAG0479971.1/KAG048039…	47
GO:0005976	polysaccharide metabolic process	46/1241	253/12750	2.21102e-05	2.21102e-05	0.00376391	KAG0447449.1/KAG0447450.1/KAG0448502.1/KAG0448504.1/KAG0448657.1/KAG0448711.1/KAG0449419.1/KAG0449420.1/KAG0450957.1/KAG0452055.1/KAG0452331.1/KAG0453356.1/KAG0455171.1/KAG0455172.1/KAG0455214.1/KAG0457093.1/KAG0457667.1/KAG0460456.1/KAG0461514.1/KAG0463869.1/KAG0464256.1/KAG0464386.1/KAG0466216.1/KAG0467287.1/KAG0467293.1/KAG0467651.1/KAG0469978.1/KAG0470351.1/KAG0470812.1/KAG0473629.1/KAG047387…	46
GO:0000278	mitotic cell cycle	46/1241	312/12750	0.00277321	0.00277321	0.144029	KAG0448429.1/KAG0448502.1/KAG0448504.1/KAG0449374.1/KAG0449419.1/KAG0449420.1/KAG0450037.1/KAG0450923.1/KAG0451752.1/KAG0453023.1/KAG0453286.1/KAG0454533.1/KAG0454965.1/KAG0455042.1/KAG0455347.1/KAG0457667.1/KAG0460653.1/KAG0461104.1/KAG0461502.1/KAG0461514.1/KAG0463869.1/KAG0463908.1/KAG0464242.1/KAG0464454.1/KAG0466216.1/KAG0467287.1/KAG0467293.1/KAG0472682.1/KAG0473840.1/KAG0474046.1/KAG047675…	46
GO:0046677	response to antibiotic	46/1241	329/12750	0.00754434	0.00754434	0.278524	KAG0447603.1/KAG0447617.1/KAG0448657.1/KAG0449895.1/KAG0452318.1/KAG0452717.1/KAG0453344.1/KAG0453356.1/KAG0457096.1/KAG0457425.1/KAG0457508.1/KAG0457685.1/KAG0460456.1/KAG0461402.1/KAG0461502.1/KAG0466333.1/KAG0466874.1/KAG0467533.1/KAG0467651.1/KAG0469558.1/KAG0470008.1/KAG0470381.1/KAG0473371.1/KAG0473629.1/KAG0473746.1/KAG0476529.1/KAG0477479.1/KAG0479753.1/KAG0479767.1/KAG0480145.1/KAG048085…	46
GO:0007010	cytoskeleton organization	46/1241	345/12750	0.0170548	0.0170548	0.390602	KAG0449224.1/KAG0449825.1/KAG0449881.1/KAG0449882.1/KAG0450037.1/KAG0450923.1/KAG0452360.1/KAG0452371.1/KAG0452823.1/KAG0453286.1/KAG0454897.1/KAG0454898.1/KAG0455042.1/KAG0455347.1/KAG0455612.1/KAG0457985.1/KAG0460406.1/KAG0460407.1/KAG0461104.1/KAG0461730.1/KAG0463908.1/KAG0464340.1/KAG0466082.1/KAG0472611.1/KAG0472682.1/KAG0473840.1/KAG0476750.1/KAG0476754.1/KAG0476954.1/KAG0477128.1/KAG047717…	46
GO:0044431	Golgi apparatus part	46/1241	398/12750	0.123959	0.123959	0.790575	KAG0448429.1/KAG0449419.1/KAG0449420.1/KAG0450882.1/KAG0452055.1/KAG0452213.1/KAG0452470.1/KAG0455115.1/KAG0455209.1/KAG0455293.1/KAG0460574.1/KAG0461514.1/KAG0463776.1/KAG0463869.1/KAG0464242.1/KAG0464386.1/KAG0466101.1/KAG0467357.1/KAG0470189.1/KAG0472551.1/KAG0472556.1/KAG0473351.1/KAG0473732.1/KAG0473783.1/KAG0473945.1/KAG0473948.1/KAG0476264.1/KAG0477219.1/KAG0477350.1/KAG0479875.1/KAG047997…	46
GO:0009790	embryo development	46/1241	467/12750	0.489211	0.489211	0.969994	KAG0446866.1/KAG0448724.1/KAG0449374.1/KAG0451752.1/KAG0452582.1/KAG0452678.1/KAG0453286.1/KAG0454533.1/KAG0454681.1/KAG0454878.1/KAG0454965.1/KAG0455293.1/KAG0455565.1/KAG0457522.1/KAG0457889.1/KAG0457940.1/KAG0458159.1/KAG0458326.1/KAG0460574.1/KAG0461227.1/KAG0463996.1/KAG0464023.1/KAG0467055.1/KAG0467533.1/KAG0467582.1/KAG0472611.1/KAG0472811.1/KAG0472847.1/KAG0473594.1/KAG0475978.1/KAG047619…	46
GO:0098791	Golgi subcompartment	45/1241	372/12750	0.0736399	0.0736399	0.702953	KAG0448429.1/KAG0449419.1/KAG0449420.1/KAG0450882.1/KAG0452055.1/KAG0452213.1/KAG0452470.1/KAG0455115.1/KAG0455209.1/KAG0460574.1/KAG0461514.1/KAG0463776.1/KAG0463869.1/KAG0464242.1/KAG0464386.1/KAG0466101.1/KAG0467357.1/KAG0470189.1/KAG0472551.1/KAG0472556.1/KAG0473351.1/KAG0473732.1/KAG0473783.1/KAG0473945.1/KAG0473948.1/KAG0476264.1/KAG0477219.1/KAG0477350.1/KAG0479875.1/KAG0479971.1/KAG048125…	45
GO:0071229	cellular response to acid chemical	45/1241	438/12750	0.372623	0.372623	0.969994	KAG0448657.1/KAG0452318.1/KAG0452697.1/KAG0452698.1/KAG0452717.1/KAG0452818.1/KAG0452923.1/KAG0453356.1/KAG0455189.1/KAG0455386.1/KAG0460924.1/KAG0463660.1/KAG0466333.1/KAG0466613.1/KAG0466701.1/KAG0467306.1/KAG0470843.1/KAG0470869.1/KAG0473371.1/KAG0473431.1/KAG0473619.1/KAG0476529.1/KAG0476727.1/KAG0477096.1/KAG0477430.1/KAG0481124.1/KAG0481550.1/KAG0485260.1/KAG0485296.1/KAG0485738.1/KAG048832…	45
GO:0015075	ion transmembrane transporter activity	45/1241	478/12750	0.618215	0.618215	0.969994	KAG0449616.1/KAG0451383.1/KAG0451583.1/KAG0452923.1/KAG0454755.1/KAG0454946.1/KAG0455601.1/KAG0457314.1/KAG0457392.1/KAG0457798.1/KAG0458286.1/KAG0458387.1/KAG0460471.1/KAG0460574.1/KAG0461507.1/KAG0463251.1/KAG0463677.1/KAG0463839.1/KAG0467244.1/KAG0469697.1/KAG0470437.1/KAG0470806.1/KAG0470843.1/KAG0470869.1/KAG0472718.1/KAG0472727.1/KAG0473314.1/KAG0473475.1/KAG0479277.1/KAG0479949.1/KAG048060…	45
GO:0009505	plant-type cell wall	44/1241	221/12750	3.02361e-06	3.02361e-06	0.00122036	KAG0449374.1/KAG0449938.1/KAG0453065.1/KAG0455568.1/KAG0457716.1/KAG0458326.1/KAG0460574.1/KAG0460781.1/KAG0461095.1/KAG0461324.1/KAG0463293.1/KAG0466722.1/KAG0466735.1/KAG0467539.1/KAG0469642.1/KAG0469739.1/KAG0469766.1/KAG0469803.1/KAG0469805.1/KAG0470360.1/KAG0472697.1/KAG0472741.1/KAG0472811.1/KAG0473431.1/KAG0473732.1/KAG0473945.1/KAG0473948.1/KAG0475910.1/KAG0476260.1/KAG0476261.1/KAG047938…	44
GO:0016049	cell growth	44/1241	345/12750	0.0375863	0.0375863	0.535686	KAG0448502.1/KAG0448504.1/KAG0452331.1/KAG0452360.1/KAG0452371.1/KAG0452584.1/KAG0453196.1/KAG0455546.1/KAG0460531.1/KAG0460948.1/KAG0461095.1/KAG0464023.1/KAG0470812.1/KAG0472530.1/KAG0472807.1/KAG0472828.1/KAG0473104.1/KAG0473351.1/KAG0473594.1/KAG0473870.1/KAG0476145.1/KAG0476199.1/KAG0476550.1/KAG0476559.1/KAG0476904.1/KAG0477130.1/KAG0477161.1/KAG0477320.1/KAG0477410.1/KAG0479239.1/KAG048037…	44
GO:0048589	developmental growth	44/1241	361/12750	0.0692829	0.0692829	0.671828	KAG0448502.1/KAG0448504.1/KAG0452331.1/KAG0452360.1/KAG0452371.1/KAG0452584.1/KAG0453196.1/KAG0455546.1/KAG0460531.1/KAG0460948.1/KAG0461095.1/KAG0464023.1/KAG0470812.1/KAG0472530.1/KAG0472807.1/KAG0472828.1/KAG0473104.1/KAG0473351.1/KAG0476550.1/KAG0476559.1/KAG0476904.1/KAG0477130.1/KAG0477161.1/KAG0477320.1/KAG0477410.1/KAG0479239.1/KAG0479816.1/KAG0479839.1/KAG0480374.1/KAG0480395.1/KAG048098…	44
GO:0005694	chromosome	43/1241	417/12750	0.36694	0.36694	0.969994	KAG0450805.1/KAG0452383.1/KAG0454965.1/KAG0455041.1/KAG0455042.1/KAG0455650.1/KAG0457409.1/KAG0457889.1/KAG0457940.1/KAG0461139.1/KAG0464038.1/KAG0464194.1/KAG0464277.1/KAG0464454.1/KAG0466112.1/KAG0466485.1/KAG0466514.1/KAG0466530.1/KAG0467537.1/KAG0467582.1/KAG0470208.1/KAG0472807.1/KAG0477128.1/KAG0477209.1/KAG0477213.1/KAG0479580.1/KAG0481753.1/KAG0481756.1/KAG0484316.1/KAG0485079.1/KAG048778…	43
GO:0015318	inorganic molecular entity transmembrane transporter activity	43/1241	459/12750	0.629761	0.629761	0.969994	KAG0449616.1/KAG0451383.1/KAG0451583.1/KAG0452923.1/KAG0454755.1/KAG0454946.1/KAG0455601.1/KAG0457314.1/KAG0457392.1/KAG0457798.1/KAG0458286.1/KAG0458387.1/KAG0460435.1/KAG0460471.1/KAG0461507.1/KAG0463251.1/KAG0463677.1/KAG0463839.1/KAG0466607.1/KAG0466608.1/KAG0467244.1/KAG0469697.1/KAG0470806.1/KAG0472718.1/KAG0472727.1/KAG0473314.1/KAG0473475.1/KAG0479277.1/KAG0479949.1/KAG0481075.1/KAG048109…	43
GO:0071669	plant-type cell wall organization or biogenesis	42/1241	238/12750	0.000100306	0.000100306	0.0102453	KAG0448502.1/KAG0448504.1/KAG0449419.1/KAG0449420.1/KAG0452017.1/KAG0452018.1/KAG0452019.1/KAG0452055.1/KAG0452331.1/KAG0452584.1/KAG0454533.1/KAG0455171.1/KAG0455172.1/KAG0457667.1/KAG0460531.1/KAG0461502.1/KAG0461514.1/KAG0463293.1/KAG0463869.1/KAG0464386.1/KAG0466216.1/KAG0467287.1/KAG0467293.1/KAG0469803.1/KAG0469805.1/KAG0473351.1/KAG0473431.1/KAG0473802.1/KAG0473945.1/KAG0473948.1/KAG047626…	42
GO:0050832	defense response to fungus	42/1241	277/12750	0.00245936	0.00245936	0.134571	KAG0452343.1/KAG0452698.1/KAG0455214.1/KAG0460559.1/KAG0461366.1/KAG0463573.1/KAG0463585.1/KAG0464023.1/KAG0464466.1/KAG0466333.1/KAG0466613.1/KAG0467084.1/KAG0467533.1/KAG0469558.1/KAG0472829.1/KAG0473387.1/KAG0473746.1/KAG0473783.1/KAG0475803.1/KAG0475910.1/KAG0477082.1/KAG0477223.1/KAG0479979.1/KAG0485738.1/KAG0485864.1/KAG0488327.1/KAG0488329.1/KAG0488532.1/KAG0488764.1/KAG0488855.1/KAG048885…	42
GO:0009555	pollen development	42/1241	326/12750	0.0360123	0.0360123	0.520515	KAG0447603.1/KAG0451752.1/KAG0452229.1/KAG0452582.1/KAG0453286.1/KAG0454506.1/KAG0456909.1/KAG0457171.1/KAG0460595.1/KAG0460596.1/KAG0461193.1/KAG0461556.1/KAG0467052.1/KAG0470089.1/KAG0470208.1/KAG0470812.1/KAG0472847.1/KAG0473371.1/KAG0475910.1/KAG0475978.1/KAG0477215.1/KAG0479277.1/KAG0480123.1/KAG0480729.1/KAG0480859.1/KAG0481324.1/KAG0481550.1/KAG0481701.1/KAG0481746.1/KAG0484412.1/KAG048487…	42
GO:0009414	response to water deprivation	42/1241	347/12750	0.0810378	0.0810378	0.712405	KAG0448584.1/KAG0448657.1/KAG0449655.1/KAG0452412.1/KAG0452559.1/KAG0453356.1/KAG0457382.1/KAG0458223.1/KAG0460456.1/KAG0467731.1/KAG0469558.1/KAG0470670.1/KAG0470843.1/KAG0470869.1/KAG0472674.1/KAG0472988.1/KAG0472989.1/KAG0473293.1/KAG0473732.1/KAG0473746.1/KAG0473870.1/KAG0473913.1/KAG0477320.1/KAG0477410.1/KAG0479531.1/KAG0479571.1/KAG0480213.1/KAG0481323.1/KAG0485232.1/KAG0488630.1/KAG048863…	42
GO:0009415	response to water	42/1241	351/12750	0.0927954	0.0927954	0.722244	KAG0448584.1/KAG0448657.1/KAG0449655.1/KAG0452412.1/KAG0452559.1/KAG0453356.1/KAG0457382.1/KAG0458223.1/KAG0460456.1/KAG0467731.1/KAG0469558.1/KAG0470670.1/KAG0470843.1/KAG0470869.1/KAG0472674.1/KAG0472988.1/KAG0472989.1/KAG0473293.1/KAG0473732.1/KAG0473746.1/KAG0473870.1/KAG0473913.1/KAG0477320.1/KAG0477410.1/KAG0479531.1/KAG0479571.1/KAG0480213.1/KAG0481323.1/KAG0485232.1/KAG0488630.1/KAG048863…	42
GO:0001067	regulatory region nucleic acid binding	42/1241	380/12750	0.211438	0.211438	0.969994	KAG0447617.1/KAG0449895.1/KAG0454992.1/KAG0455022.1/KAG0455325.1/KAG0457425.1/KAG0457685.1/KAG0460443.1/KAG0460842.1/KAG0461201.1/KAG0461224.1/KAG0466874.1/KAG0469435.1/KAG0469558.1/KAG0470008.1/KAG0470539.1/KAG0470816.1/KAG0472829.1/KAG0473371.1/KAG0473746.1/KAG0477000.1/KAG0477479.1/KAG0480145.1/KAG0480514.1/KAG0480980.1/KAG0481036.1/KAG0481550.1/KAG0481649.1/KAG0481701.1/KAG0488184.1/KAG048854…	42
GO:0044212	transcription regulatory region DNA binding	42/1241	380/12750	0.211438	0.211438	0.969994	KAG0447617.1/KAG0449895.1/KAG0454992.1/KAG0455022.1/KAG0455325.1/KAG0457425.1/KAG0457685.1/KAG0460443.1/KAG0460842.1/KAG0461201.1/KAG0461224.1/KAG0466874.1/KAG0469435.1/KAG0469558.1/KAG0470008.1/KAG0470539.1/KAG0470816.1/KAG0472829.1/KAG0473371.1/KAG0473746.1/KAG0477000.1/KAG0477479.1/KAG0480145.1/KAG0480514.1/KAG0480980.1/KAG0481036.1/KAG0481550.1/KAG0481649.1/KAG0481701.1/KAG0488184.1/KAG048854…	42
GO:1903047	mitotic cell cycle process	41/1241	286/12750	0.00741227	0.00741227	0.276985	KAG0448429.1/KAG0448502.1/KAG0448504.1/KAG0449374.1/KAG0449419.1/KAG0449420.1/KAG0450037.1/KAG0450923.1/KAG0451752.1/KAG0453023.1/KAG0453286.1/KAG0454533.1/KAG0454965.1/KAG0455042.1/KAG0455347.1/KAG0457667.1/KAG0460653.1/KAG0461104.1/KAG0461502.1/KAG0461514.1/KAG0463869.1/KAG0463908.1/KAG0464242.1/KAG0464454.1/KAG0466216.1/KAG0467287.1/KAG0467293.1/KAG0472682.1/KAG0473840.1/KAG0474046.1/KAG047675…	41
GO:0009793	embryo development ending in seed dormancy	41/1241	398/12750	0.373668	0.373668	0.969994	KAG0446866.1/KAG0448724.1/KAG0449374.1/KAG0451752.1/KAG0452582.1/KAG0453286.1/KAG0454533.1/KAG0454681.1/KAG0454878.1/KAG0454965.1/KAG0457522.1/KAG0457889.1/KAG0457940.1/KAG0458326.1/KAG0460574.1/KAG0463996.1/KAG0464023.1/KAG0467055.1/KAG0467533.1/KAG0467582.1/KAG0472611.1/KAG0472811.1/KAG0472847.1/KAG0473594.1/KAG0475978.1/KAG0476199.1/KAG0477161.1/KAG0481324.1/KAG0484982.1/KAG0485014.1/KAG048503…	41
GO:1901698	response to nitrogen compound	41/1241	401/12750	0.392958	0.392958	0.969994	KAG0454513.1/KAG0457557.1/KAG0457685.1/KAG0460456.1/KAG0461738.1/KAG0464023.1/KAG0464030.1/KAG0464032.1/KAG0464224.1/KAG0466333.1/KAG0466701.1/KAG0467651.1/KAG0469558.1/KAG0472829.1/KAG0473293.1/KAG0473629.1/KAG0473746.1/KAG0473870.1/KAG0475809.1/KAG0477479.1/KAG0480126.1/KAG0480229.1/KAG0480759.1/KAG0481113.1/KAG0485232.1/KAG0488544.1/KAG0488630.1/KAG0488633.1/KAG0491343.1/KAG0491709.1/KAG049174…	41
GO:0010817	regulation of hormone levels	41/1241	415/12750	0.484391	0.484391	0.969994	KAG0448543.1/KAG0448658.1/KAG0448967.1/KAG0452809.1/KAG0454762.1/KAG0457508.1/KAG0457913.1/KAG0458151.1/KAG0458326.1/KAG0458499.1/KAG0460531.1/KAG0460574.1/KAG0463573.1/KAG0466701.1/KAG0467306.1/KAG0472530.1/KAG0472696.1/KAG0473619.1/KAG0473870.1/KAG0475809.1/KAG0476230.1/KAG0476278.1/KAG0476320.1/KAG0477161.1/KAG0479735.1/KAG0488630.1/KAG0488633.1/KAG0488855.1/KAG0488856.1/KAG0489242.1/KAG049134…	41
GO:0000271	polysaccharide biosynthetic process	40/1241	155/12750	5.6557e-09	5.6557e-09	1.73302e-05	KAG0447449.1/KAG0447450.1/KAG0448502.1/KAG0448504.1/KAG0448657.1/KAG0449419.1/KAG0449420.1/KAG0450957.1/KAG0452055.1/KAG0452331.1/KAG0453356.1/KAG0455171.1/KAG0455172.1/KAG0457093.1/KAG0457667.1/KAG0461514.1/KAG0463869.1/KAG0464256.1/KAG0464386.1/KAG0466216.1/KAG0467287.1/KAG0467293.1/KAG0467651.1/KAG0469978.1/KAG0470351.1/KAG0470812.1/KAG0473629.1/KAG0473870.1/KAG0473945.1/KAG0473948.1/KAG047626…	40
GO:0009409	response to cold	40/1241	332/12750	0.0915429	0.0915429	0.719248	KAG0448657.1/KAG0449655.1/KAG0451385.1/KAG0453286.1/KAG0453356.1/KAG0454681.1/KAG0454989.1/KAG0455025.1/KAG0457279.1/KAG0457995.1/KAG0457999.1/KAG0458223.1/KAG0464270.1/KAG0467731.1/KAG0470558.1/KAG0470670.1/KAG0470843.1/KAG0470869.1/KAG0472830.1/KAG0472988.1/KAG0472989.1/KAG0473293.1/KAG0473351.1/KAG0476319.1/KAG0477042.1/KAG0477130.1/KAG0477403.1/KAG0479876.1/KAG0480213.1/KAG0480859.1/KAG048458…	40
GO:0044257	cellular protein catabolic process	40/1241	405/12750	0.485999	0.485999	0.969994	KAG0451752.1/KAG0451853.1/KAG0452521.1/KAG0454513.1/KAG0455592.1/KAG0457024.1/KAG0460491.1/KAG0463908.1/KAG0466613.1/KAG0467052.1/KAG0470081.1/KAG0473293.1/KAG0475803.1/KAG0475910.1/KAG0476160.1/KAG0476845.1/KAG0477320.1/KAG0477410.1/KAG0479489.1/KAG0479701.1/KAG0480229.1/KAG0480357.1/KAG0480859.1/KAG0485738.1/KAG0488565.1/KAG0488630.1/KAG0488633.1/KAG0489231.1/KAG0489301.1/KAG0491631.1/KAG049259…	40
GO:0009611	response to wounding	39/1241	247/12750	0.00164682	0.00164682	0.102529	KAG0447603.1/KAG0448963.1/KAG0449227.1/KAG0452360.1/KAG0452371.1/KAG0452559.1/KAG0455325.1/KAG0460456.1/KAG0461201.1/KAG0461224.1/KAG0461402.1/KAG0463573.1/KAG0463585.1/KAG0464270.1/KAG0466613.1/KAG0467731.1/KAG0470089.1/KAG0472696.1/KAG0473293.1/KAG0473810.1/KAG0476236.1/KAG0476556.1/KAG0480217.1/KAG0485147.1/KAG0488544.1/KAG0489197.1/KAG0489199.1/KAG0491709.1/KAG0491865.1/KAG0496627.1/KAG049685…	39
GO:0006955	immune response	39/1241	296/12750	0.0311586	0.0311586	0.47544	KAG0448711.1/KAG0451383.1/KAG0451853.1/KAG0455100.1/KAG0457685.1/KAG0458151.1/KAG0461324.1/KAG0461366.1/KAG0461738.1/KAG0463283.1/KAG0463585.1/KAG0464023.1/KAG0464030.1/KAG0466333.1/KAG0466613.1/KAG0467353.1/KAG0470280.1/KAG0475910.1/KAG0476145.1/KAG0476529.1/KAG0476782.1/KAG0477223.1/KAG0479395.1/KAG0480365.1/KAG0484317.1/KAG0488532.1/KAG0488855.1/KAG0488856.1/KAG0491551.1/KAG0491709.1/KAG049216…	39
GO:0060560	developmental growth involved in morphogenesis	39/1241	296/12750	0.0311586	0.0311586	0.47544	KAG0448502.1/KAG0448504.1/KAG0452331.1/KAG0452360.1/KAG0452371.1/KAG0452584.1/KAG0453196.1/KAG0455546.1/KAG0460531.1/KAG0460948.1/KAG0461095.1/KAG0464023.1/KAG0470812.1/KAG0472530.1/KAG0472807.1/KAG0472828.1/KAG0473104.1/KAG0473351.1/KAG0476550.1/KAG0476559.1/KAG0476904.1/KAG0477130.1/KAG0477161.1/KAG0477320.1/KAG0477410.1/KAG0479239.1/KAG0480374.1/KAG0480395.1/KAG0481591.1/KAG0484872.1/KAG048503…	39
GO:0040008	regulation of growth	39/1241	331/12750	0.120452	0.120452	0.790575	KAG0447617.1/KAG0448724.1/KAG0448967.1/KAG0452818.1/KAG0455592.1/KAG0455665.1/KAG0457716.1/KAG0457889.1/KAG0457940.1/KAG0460456.1/KAG0460574.1/KAG0463537.1/KAG0467055.1/KAG0467084.1/KAG0469978.1/KAG0470539.1/KAG0470812.1/KAG0472530.1/KAG0473371.1/KAG0473746.1/KAG0473999.1/KAG0479531.1/KAG0479571.1/KAG0479816.1/KAG0479839.1/KAG0480204.1/KAG0481550.1/KAG0481673.1/KAG0484267.1/KAG0484638.1/KAG048507…	39
GO:0051603	proteolysis involved in cellular protein catabolic process	39/1241	389/12750	0.447357	0.447357	0.969994	KAG0451752.1/KAG0451853.1/KAG0452521.1/KAG0454513.1/KAG0455592.1/KAG0457024.1/KAG0460491.1/KAG0463908.1/KAG0466613.1/KAG0467052.1/KAG0470081.1/KAG0473293.1/KAG0475803.1/KAG0475910.1/KAG0476160.1/KAG0476845.1/KAG0477320.1/KAG0477410.1/KAG0479489.1/KAG0479701.1/KAG0480229.1/KAG0480357.1/KAG0480859.1/KAG0485738.1/KAG0488565.1/KAG0488630.1/KAG0488633.1/KAG0489231.1/KAG0489301.1/KAG0491631.1/KAG049259…	39
GO:0042592	homeostatic process	39/1241	468/12750	0.870043	0.870043	0.969994	KAG0447617.1/KAG0450037.1/KAG0450417.1/KAG0452978.1/KAG0455347.1/KAG0455547.1/KAG0457135.1/KAG0458159.1/KAG0458286.1/KAG0458326.1/KAG0458327.1/KAG0458499.1/KAG0460574.1/KAG0461104.1/KAG0461227.1/KAG0463251.1/KAG0466082.1/KAG0467609.1/KAG0469697.1/KAG0470412.1/KAG0472674.1/KAG0477209.1/KAG0477320.1/KAG0477410.1/KAG0480019.1/KAG0484404.1/KAG0484638.1/KAG0487898.1/KAG0487899.1/KAG0489242.1/KAG049176…	39
GO:0043169	cation binding	39/1241	477/12750	0.896303	0.896303	0.969994	KAG0447606.1/KAG0449330.1/KAG0450417.1/KAG0452343.1/KAG0452397.1/KAG0452717.1/KAG0455042.1/KAG0455565.1/KAG0457135.1/KAG0460406.1/KAG0460407.1/KAG0460620.1/KAG0460707.1/KAG0461402.1/KAG0461730.1/KAG0464099.1/KAG0464111.1/KAG0466100.1/KAG0466622.1/KAG0467090.1/KAG0467609.1/KAG0477096.1/KAG0477130.1/KAG0479385.1/KAG0479639.1/KAG0479735.1/KAG0481324.1/KAG0484404.1/KAG0485274.1/KAG0488828.1/KAG049134…	39
GO:0034637	cellular carbohydrate biosynthetic process	38/1241	163/12750	2.45006e-07	2.45006e-07	0.000133034	KAG0447449.1/KAG0447450.1/KAG0448502.1/KAG0448504.1/KAG0448657.1/KAG0449330.1/KAG0449419.1/KAG0449420.1/KAG0452055.1/KAG0452331.1/KAG0453356.1/KAG0455171.1/KAG0455172.1/KAG0457093.1/KAG0457667.1/KAG0461514.1/KAG0463869.1/KAG0464256.1/KAG0464386.1/KAG0466216.1/KAG0467287.1/KAG0467293.1/KAG0467533.1/KAG0467651.1/KAG0467732.1/KAG0469978.1/KAG0470812.1/KAG0473629.1/KAG0473870.1/KAG0473945.1/KAG047394…	38
GO:0048437	floral organ development	38/1241	284/12750	0.0268025	0.0268025	0.461397	KAG0447603.1/KAG0448103.1/KAG0450258.1/KAG0452017.1/KAG0452018.1/KAG0452019.1/KAG0455592.1/KAG0455665.1/KAG0457171.1/KAG0458219.1/KAG0466613.1/KAG0469978.1/KAG0470089.1/KAG0472714.1/KAG0472731.1/KAG0473371.1/KAG0473746.1/KAG0475910.1/KAG0476197.1/KAG0476218.1/KAG0476230.1/KAG0477215.1/KAG0479958.1/KAG0480128.1/KAG0480880.1/KAG0481701.1/KAG0485403.1/KAG0489034.1/KAG0489044.1/KAG0489225.1/KAG049138…	38
GO:0048584	positive regulation of response to stimulus	38/1241	371/12750	0.394357	0.394357	0.969994	KAG0447093.1/KAG0448724.1/KAG0451679.1/KAG0452818.1/KAG0452923.1/KAG0454513.1/KAG0458543.1/KAG0460443.1/KAG0463283.1/KAG0463585.1/KAG0466143.1/KAG0466333.1/KAG0466346.1/KAG0466805.1/KAG0467451.1/KAG0469558.1/KAG0470280.1/KAG0473371.1/KAG0473746.1/KAG0474029.1/KAG0476782.1/KAG0477520.1/KAG0479816.1/KAG0479839.1/KAG0480729.1/KAG0481550.1/KAG0485260.1/KAG0485296.1/KAG0485718.1/KAG0491368.1/KAG049155…	38
GO:0031327	negative regulation of cellular biosynthetic process	38/1241	417/12750	0.692545	0.692545	0.969994	KAG0447617.1/KAG0448103.1/KAG0448963.1/KAG0449227.1/KAG0452678.1/KAG0455650.1/KAG0460443.1/KAG0460456.1/KAG0461261.1/KAG0463676.1/KAG0466333.1/KAG0466530.1/KAG0469686.1/KAG0472714.1/KAG0472731.1/KAG0472828.1/KAG0473810.1/KAG0476218.1/KAG0477160.1/KAG0477213.1/KAG0477320.1/KAG0477410.1/KAG0479508.1/KAG0479690.1/KAG0479979.1/KAG0480217.1/KAG0480880.1/KAG0485634.1/KAG0488423.1/KAG0488984.1/KAG049173…	38
GO:0009890	negative regulation of biosynthetic process	38/1241	422/12750	0.720175	0.720175	0.969994	KAG0447617.1/KAG0448103.1/KAG0448963.1/KAG0449227.1/KAG0452678.1/KAG0455650.1/KAG0460443.1/KAG0460456.1/KAG0461261.1/KAG0463676.1/KAG0466333.1/KAG0466530.1/KAG0469686.1/KAG0472714.1/KAG0472731.1/KAG0472828.1/KAG0473810.1/KAG0476218.1/KAG0477160.1/KAG0477213.1/KAG0477320.1/KAG0477410.1/KAG0479508.1/KAG0479690.1/KAG0479979.1/KAG0480217.1/KAG0480880.1/KAG0485634.1/KAG0488423.1/KAG0488984.1/KAG049173…	38
GO:0046872	metal ion binding	38/1241	462/12750	0.885681	0.885681	0.969994	KAG0449330.1/KAG0450417.1/KAG0452343.1/KAG0452397.1/KAG0452717.1/KAG0455042.1/KAG0455565.1/KAG0457135.1/KAG0460406.1/KAG0460407.1/KAG0460620.1/KAG0460707.1/KAG0461402.1/KAG0461730.1/KAG0464099.1/KAG0464111.1/KAG0466100.1/KAG0466622.1/KAG0467090.1/KAG0467609.1/KAG0477096.1/KAG0477130.1/KAG0479385.1/KAG0479639.1/KAG0479735.1/KAG0481324.1/KAG0484404.1/KAG0485274.1/KAG0488828.1/KAG0491343.1/KAG049173…	38
GO:0070647	protein modification by small protein conjugation or removal	38/1241	480/12750	0.929427	0.929427	0.969994	KAG0448667.1/KAG0452521.1/KAG0453010.1/KAG0455592.1/KAG0463758.1/KAG0463945.1/KAG0464032.1/KAG0464207.1/KAG0466975.1/KAG0467052.1/KAG0470081.1/KAG0473293.1/KAG0473913.1/KAG0475803.1/KAG0476160.1/KAG0476845.1/KAG0477082.1/KAG0477160.1/KAG0477320.1/KAG0477410.1/KAG0479701.1/KAG0480357.1/KAG0481113.1/KAG0485232.1/KAG0488754.1/KAG0489231.1/KAG0492594.1/KAG0493010.1/KAG0493028.1/KAG0495719.1/KAG049733…	38
GO:0044264	cellular polysaccharide metabolic process	37/1241	204/12750	0.000143552	0.000143552	0.0133295	KAG0447449.1/KAG0447450.1/KAG0448502.1/KAG0448504.1/KAG0448657.1/KAG0449419.1/KAG0449420.1/KAG0452055.1/KAG0452331.1/KAG0453356.1/KAG0455171.1/KAG0455172.1/KAG0455214.1/KAG0457093.1/KAG0457667.1/KAG0461514.1/KAG0463869.1/KAG0464256.1/KAG0464386.1/KAG0466216.1/KAG0467287.1/KAG0467293.1/KAG0467651.1/KAG0469978.1/KAG0470812.1/KAG0473629.1/KAG0473870.1/KAG0473945.1/KAG0473948.1/KAG0476264.1/KAG048904…	37
GO:0044430	cytoskeletal part	37/1241	376/12750	0.497924	0.497924	0.969994	KAG0447235.1/KAG0449224.1/KAG0450923.1/KAG0452488.1/KAG0452752.1/KAG0453023.1/KAG0453286.1/KAG0454533.1/KAG0454897.1/KAG0454898.1/KAG0455042.1/KAG0457207.1/KAG0460406.1/KAG0460407.1/KAG0461730.1/KAG0464454.1/KAG0466450.1/KAG0470655.1/KAG0472611.1/KAG0472682.1/KAG0473840.1/KAG0477128.1/KAG0477347.1/KAG0480395.1/KAG0480674.1/KAG0484640.1/KAG0485033.1/KAG0487938.1/KAG0488140.1/KAG0488146.1/KAG048856…	37
GO:0008610	lipid biosynthetic process	37/1241	381/12750	0.532045	0.532045	0.969994	KAG0452229.1/KAG0457322.1/KAG0457323.1/KAG0457979.1/KAG0457980.1/KAG0457999.1/KAG0458076.1/KAG0460715.1/KAG0463707.1/KAG0466817.1/KAG0467306.1/KAG0467409.1/KAG0467533.1/KAG0473311.1/KAG0473619.1/KAG0474181.1/KAG0475924.1/KAG0476320.1/KAG0477042.1/KAG0481323.1/KAG0481761.1/KAG0485049.1/KAG0488768.1/KAG0489283.1/KAG0489350.1/KAG0492893.1/KAG0495767.1/KAG0495801.1/KAG0497029.1/KAG0497196.1/KAG049877…	37
GO:0009579	thylakoid	37/1241	396/12750	0.630346	0.630346	0.969994	KAG0447603.1/KAG0448435.1/KAG0449655.1/KAG0452502.1/KAG0452696.1/KAG0452717.1/KAG0454533.1/KAG0454822.1/KAG0454989.1/KAG0455025.1/KAG0457913.1/KAG0460793.1/KAG0461507.1/KAG0461584.1/KAG0463573.1/KAG0463884.1/KAG0463894.1/KAG0473364.1/KAG0473732.1/KAG0474200.1/KAG0476236.1/KAG0480440.1/KAG0480872.1/KAG0481323.1/KAG0484317.1/KAG0485797.1/KAG0485811.1/KAG0488521.1/KAG0489261.1/KAG0491307.1/KAG049227…	37
GO:0016567	protein ubiquitination	37/1241	420/12750	0.765304	0.765304	0.969994	KAG0448667.1/KAG0452521.1/KAG0453010.1/KAG0455592.1/KAG0463758.1/KAG0463945.1/KAG0464032.1/KAG0466975.1/KAG0467052.1/KAG0470081.1/KAG0473293.1/KAG0473913.1/KAG0475803.1/KAG0476160.1/KAG0476845.1/KAG0477082.1/KAG0477160.1/KAG0477320.1/KAG0477410.1/KAG0479701.1/KAG0480357.1/KAG0481113.1/KAG0485232.1/KAG0488754.1/KAG0489231.1/KAG0492594.1/KAG0493010.1/KAG0493028.1/KAG0495719.1/KAG0497337.1/KAG049748…	37
GO:0032446	protein modification by small protein conjugation	37/1241	441/12750	0.853891	0.853891	0.969994	KAG0448667.1/KAG0452521.1/KAG0453010.1/KAG0455592.1/KAG0463758.1/KAG0463945.1/KAG0464032.1/KAG0466975.1/KAG0467052.1/KAG0470081.1/KAG0473293.1/KAG0473913.1/KAG0475803.1/KAG0476160.1/KAG0476845.1/KAG0477082.1/KAG0477160.1/KAG0477320.1/KAG0477410.1/KAG0479701.1/KAG0480357.1/KAG0481113.1/KAG0485232.1/KAG0488754.1/KAG0489231.1/KAG0492594.1/KAG0493010.1/KAG0493028.1/KAG0495719.1/KAG0497337.1/KAG049748…	37
GO:0019637	organophosphate metabolic process	37/1241	455/12750	0.897493	0.897493	0.969994	KAG0446596.1/KAG0449527.1/KAG0450744.1/KAG0452229.1/KAG0455188.1/KAG0457979.1/KAG0457980.1/KAG0458076.1/KAG0458223.1/KAG0458344.1/KAG0460349.1/KAG0460350.1/KAG0463585.1/KAG0466100.1/KAG0466660.1/KAG0467533.1/KAG0470666.1/KAG0473264.1/KAG0473348.1/KAG0477429.1/KAG0480374.1/KAG0481549.1/KAG0485147.1/KAG0485278.1/KAG0485824.1/KAG0487898.1/KAG0487899.1/KAG0488050.1/KAG0489350.1/KAG0491848.1/KAG049234…	37
GO:0034654	nucleobase-containing compound biosynthetic process	37/1241	464/12750	0.919656	0.919656	0.969994	KAG0449527.1/KAG0450744.1/KAG0452383.1/KAG0454762.1/KAG0455188.1/KAG0455207.1/KAG0458076.1/KAG0460349.1/KAG0460350.1/KAG0460842.1/KAG0464194.1/KAG0466805.1/KAG0467582.1/KAG0470666.1/KAG0473264.1/KAG0473348.1/KAG0473473.1/KAG0473493.1/KAG0477209.1/KAG0477429.1/KAG0480514.1/KAG0481637.1/KAG0485147.1/KAG0487898.1/KAG0487899.1/KAG0488768.1/KAG0489197.1/KAG0489199.1/KAG0491474.1/KAG0491593.1/KAG049184…	37
GO:0043168	anion binding	37/1241	479/12750	0.947877	0.947877	0.969994	KAG0447606.1/KAG0450660.1/KAG0452818.1/KAG0453280.1/KAG0455115.1/KAG0455285.1/KAG0455546.1/KAG0455604.1/KAG0460620.1/KAG0461730.1/KAG0463585.1/KAG0464099.1/KAG0464111.1/KAG0466100.1/KAG0470665.1/KAG0473005.1/KAG0473104.1/KAG0474009.1/KAG0476236.1/KAG0476754.1/KAG0480395.1/KAG0480729.1/KAG0484235.1/KAG0484910.1/KAG0485162.1/KAG0488050.1/KAG0489147.1/KAG0489197.1/KAG0489199.1/KAG0489261.1/KAG049246…	37
GO:0051301	cell division	36/1241	231/12750	0.00304614	0.00304614	0.153017	KAG0448429.1/KAG0448502.1/KAG0448504.1/KAG0449374.1/KAG0449419.1/KAG0449420.1/KAG0450037.1/KAG0450923.1/KAG0452360.1/KAG0452371.1/KAG0453286.1/KAG0454533.1/KAG0455347.1/KAG0457458.1/KAG0457667.1/KAG0458499.1/KAG0461104.1/KAG0461502.1/KAG0461514.1/KAG0461599.1/KAG0463869.1/KAG0464242.1/KAG0466216.1/KAG0467287.1/KAG0467293.1/KAG0472829.1/KAG0476750.1/KAG0485014.1/KAG0485033.1/KAG0492321.1/KAG049563…	36
GO:0016798	hydrolase activity, acting on glycosyl bonds	36/1241	245/12750	0.00794157	0.00794157	0.282961	KAG0448711.1/KAG0452560.1/KAG0452582.1/KAG0454694.1/KAG0454706.1/KAG0455214.1/KAG0455568.1/KAG0456940.1/KAG0458472.1/KAG0460639.1/KAG0461324.1/KAG0466722.1/KAG0466735.1/KAG0469884.1/KAG0470360.1/KAG0470558.1/KAG0472595.1/KAG0472741.1/KAG0473802.1/KAG0479971.1/KAG0479979.1/KAG0480365.1/KAG0480853.1/KAG0481080.1/KAG0484204.1/KAG0484484.1/KAG0485391.1/KAG0485595.1/KAG0488104.1/KAG0491679.1/KAG049216…	36
GO:0000904	cell morphogenesis involved in differentiation	36/1241	256/12750	0.0153469	0.0153469	0.365254	KAG0447255.1/KAG0449649.1/KAG0449881.1/KAG0449882.1/KAG0449895.1/KAG0450037.1/KAG0452331.1/KAG0452584.1/KAG0454533.1/KAG0455347.1/KAG0455546.1/KAG0457458.1/KAG0457915.1/KAG0458061.1/KAG0460707.1/KAG0461104.1/KAG0461730.1/KAG0470008.1/KAG0470812.1/KAG0472530.1/KAG0476904.1/KAG0477161.1/KAG0477320.1/KAG0477410.1/KAG0479239.1/KAG0480145.1/KAG0480374.1/KAG0480395.1/KAG0480674.1/KAG0484872.1/KAG048924…	36
GO:0045087	innate immune response	36/1241	278/12750	0.0462378	0.0462378	0.590343	KAG0448711.1/KAG0451383.1/KAG0455100.1/KAG0457685.1/KAG0458151.1/KAG0461366.1/KAG0461738.1/KAG0463283.1/KAG0463585.1/KAG0464023.1/KAG0464030.1/KAG0466333.1/KAG0466613.1/KAG0467353.1/KAG0470280.1/KAG0475910.1/KAG0476145.1/KAG0476529.1/KAG0476782.1/KAG0477223.1/KAG0479395.1/KAG0480365.1/KAG0484317.1/KAG0488532.1/KAG0488855.1/KAG0488856.1/KAG0491551.1/KAG0491709.1/KAG0492163.1/KAG0492378.1/KAG049241…	36
GO:0005802	trans-Golgi network	36/1241	290/12750	0.0759487	0.0759487	0.70392	KAG0448429.1/KAG0449419.1/KAG0449420.1/KAG0450882.1/KAG0455115.1/KAG0455209.1/KAG0460574.1/KAG0461514.1/KAG0463776.1/KAG0463869.1/KAG0464242.1/KAG0466101.1/KAG0470189.1/KAG0472551.1/KAG0472556.1/KAG0473351.1/KAG0473732.1/KAG0473783.1/KAG0473945.1/KAG0473948.1/KAG0476264.1/KAG0477219.1/KAG0477350.1/KAG0479875.1/KAG0479971.1/KAG0481250.1/KAG0481761.1/KAG0484973.1/KAG0485228.1/KAG0485864.1/KAG048932…	36
GO:0019748	secondary metabolic process	36/1241	293/12750	0.0850922	0.0850922	0.712405	KAG0453219.1/KAG0455171.1/KAG0455172.1/KAG0455386.1/KAG0455627.1/KAG0457322.1/KAG0457323.1/KAG0457847.1/KAG0458475.1/KAG0460595.1/KAG0460596.1/KAG0463771.1/KAG0463950.1/KAG0464270.1/KAG0469618.1/KAG0470711.1/KAG0473201.1/KAG0473894.1/KAG0475809.1/KAG0476360.1/KAG0476727.1/KAG0479758.1/KAG0479876.1/KAG0480427.1/KAG0480449.1/KAG0480765.1/KAG0485085.1/KAG0485403.1/KAG0488630.1/KAG0488633.1/KAG048890…	36
GO:0046686	response to cadmium ion	36/1241	314/12750	0.169831	0.169831	0.886293	KAG0447617.1/KAG0449895.1/KAG0455344.1/KAG0455546.1/KAG0458223.1/KAG0460559.1/KAG0460620.1/KAG0464099.1/KAG0464111.1/KAG0464256.1/KAG0467732.1/KAG0469558.1/KAG0470008.1/KAG0470412.1/KAG0470665.1/KAG0473746.1/KAG0475809.1/KAG0477479.1/KAG0479735.1/KAG0480145.1/KAG0480213.1/KAG0480872.1/KAG0488156.1/KAG0488532.1/KAG0488754.1/KAG0489147.1/KAG0492345.1/KAG0492467.1/KAG0492795.1/KAG0496009.1/KAG049759…	36
GO:0051186	cofactor metabolic process	36/1241	324/12750	0.222663	0.222663	0.969994	KAG0446596.1/KAG0449527.1/KAG0449938.1/KAG0450098.1/KAG0450744.1/KAG0452898.1/KAG0454919.1/KAG0455061.1/KAG0455062.1/KAG0458223.1/KAG0460793.1/KAG0463335.1/KAG0463636.1/KAG0466082.1/KAG0466206.1/KAG0467651.1/KAG0469766.1/KAG0473264.1/KAG0473629.1/KAG0480328.1/KAG0484317.1/KAG0487898.1/KAG0487899.1/KAG0487902.1/KAG0488855.1/KAG0488856.1/KAG0491848.1/KAG0495840.1/KAG0496009.1/KAG0496354.1/KAG049721…	36
GO:0048585	negative regulation of response to stimulus	36/1241	357/12750	0.436954	0.436954	0.969994	KAG0447617.1/KAG0452697.1/KAG0452698.1/KAG0452818.1/KAG0455574.1/KAG0457615.1/KAG0458159.1/KAG0461227.1/KAG0466613.1/KAG0466874.1/KAG0466975.1/KAG0469425.1/KAG0473431.1/KAG0473746.1/KAG0473783.1/KAG0476320.1/KAG0476782.1/KAG0477320.1/KAG0477410.1/KAG0481124.1/KAG0481649.1/KAG0481673.1/KAG0484638.1/KAG0488327.1/KAG0488329.1/KAG0488647.1/KAG0488855.1/KAG0488856.1/KAG0491737.1/KAG0492132.1/KAG049216…	36
GO:0017144	drug metabolic process	36/1241	363/12750	0.478882	0.478882	0.969994	KAG0449527.1/KAG0450258.1/KAG0450744.1/KAG0452331.1/KAG0452809.1/KAG0452818.1/KAG0452898.1/KAG0454919.1/KAG0455171.1/KAG0455172.1/KAG0460793.1/KAG0466100.1/KAG0466817.1/KAG0466959.1/KAG0467533.1/KAG0472617.1/KAG0473264.1/KAG0473945.1/KAG0473948.1/KAG0476264.1/KAG0480759.1/KAG0487898.1/KAG0487899.1/KAG0488090.1/KAG0488630.1/KAG0488633.1/KAG0488855.1/KAG0488856.1/KAG0491848.1/KAG0495719.1/KAG049584…	36

## Sheet: Table S3
Table S3. GO enrichment analysis of shared down-regulated differentially expressed genes among six pairwise comparisons.
ID	Description	GeneRatio	BgRatio	pvalue	p.adjust	qvalue	geneID	Count
GO:0005618	cell wall	60/666	499/12750	1.0254e-09	1.0254e-09	8.21396e-07	KAG0448711.1/KAG0448947.1/KAG0449374.1/KAG0449938.1/KAG0452360.1/KAG0452371.1/KAG0454694.1/KAG0454706.1/KAG0455568.1/KAG0457058.1/KAG0457716.1/KAG0457856.1/KAG0458326.1/KAG0460781.1/KAG0461095.1/KAG0461324.1/KAG0463293.1/KAG0466722.1/KAG0466735.1/KAG0467475.1/KAG0467539.1/KAG0467732.1/KAG0469642.1/KAG0469739.1/KAG0469766.1/KAG0469803.1/KAG0469805.1/KAG0470360.1/KAG0472741.1/KAG0472811.1/KAG047343…	60
GO:0030312	external encapsulating structure	60/666	499/12750	1.0254e-09	1.0254e-09	8.21396e-07	KAG0448711.1/KAG0448947.1/KAG0449374.1/KAG0449938.1/KAG0452360.1/KAG0452371.1/KAG0454694.1/KAG0454706.1/KAG0455568.1/KAG0457058.1/KAG0457716.1/KAG0457856.1/KAG0458326.1/KAG0460781.1/KAG0461095.1/KAG0461324.1/KAG0463293.1/KAG0466722.1/KAG0466735.1/KAG0467475.1/KAG0467539.1/KAG0467732.1/KAG0469642.1/KAG0469739.1/KAG0469766.1/KAG0469803.1/KAG0469805.1/KAG0470360.1/KAG0472741.1/KAG0472811.1/KAG047343…	60
GO:0071554	cell wall organization or biogenesis	46/666	363/12750	2.00547e-08	2.00547e-08	1.20486e-05	KAG0448711.1/KAG0449419.1/KAG0449420.1/KAG0450272.1/KAG0452017.1/KAG0452018.1/KAG0452019.1/KAG0452331.1/KAG0457093.1/KAG0460531.1/KAG0461228.1/KAG0461514.1/KAG0463293.1/KAG0463869.1/KAG0466216.1/KAG0467287.1/KAG0467293.1/KAG0469803.1/KAG0469805.1/KAG0473351.1/KAG0473431.1/KAG0473802.1/KAG0473945.1/KAG0473948.1/KAG0476145.1/KAG0476264.1/KAG0476606.1/KAG0477159.1/KAG0480365.1/KAG0481405.1/KAG048442…	46
GO:0005856	cytoskeleton	42/666	436/12750	9.16561e-05	9.16561e-05	0.00828496	KAG0447235.1/KAG0449224.1/KAG0449825.1/KAG0450037.1/KAG0450923.1/KAG0451029.1/KAG0452360.1/KAG0452371.1/KAG0452488.1/KAG0452752.1/KAG0453023.1/KAG0453286.1/KAG0455042.1/KAG0455535.1/KAG0457207.1/KAG0461104.1/KAG0461730.1/KAG0464454.1/KAG0466450.1/KAG0470655.1/KAG0472611.1/KAG0473431.1/KAG0473840.1/KAG0476366.1/KAG0476956.1/KAG0477128.1/KAG0480395.1/KAG0480674.1/KAG0481028.1/KAG0484435.1/KAG048464…	42
GO:0032989	cellular component morphogenesis	42/666	453/12750	0.000212512	0.000212512	0.0154758	KAG0449881.1/KAG0449882.1/KAG0449895.1/KAG0450037.1/KAG0452331.1/KAG0452582.1/KAG0453196.1/KAG0455546.1/KAG0457915.1/KAG0458061.1/KAG0460531.1/KAG0460707.1/KAG0460948.1/KAG0461095.1/KAG0461104.1/KAG0461556.1/KAG0461730.1/KAG0464467.1/KAG0470008.1/KAG0470812.1/KAG0472530.1/KAG0472807.1/KAG0472828.1/KAG0473104.1/KAG0477161.1/KAG0479239.1/KAG0480145.1/KAG0480374.1/KAG0480395.1/KAG0480674.1/KAG048503…	42
GO:0000902	cell morphogenesis	40/666	380/12750	1.84712e-05	1.84712e-05	0.00233628	KAG0449881.1/KAG0449882.1/KAG0449895.1/KAG0450037.1/KAG0452331.1/KAG0453196.1/KAG0455546.1/KAG0457915.1/KAG0458061.1/KAG0460531.1/KAG0460707.1/KAG0460948.1/KAG0461095.1/KAG0461104.1/KAG0461730.1/KAG0464467.1/KAG0470008.1/KAG0470812.1/KAG0472530.1/KAG0472807.1/KAG0472828.1/KAG0473104.1/KAG0477161.1/KAG0479239.1/KAG0480145.1/KAG0480374.1/KAG0480395.1/KAG0480674.1/KAG0485033.1/KAG0489242.1/KAG048932…	40
GO:0035556	intracellular signal transduction	40/666	441/12750	0.000466479	0.000466479	0.0287442	KAG0447235.1/KAG0448584.1/KAG0451383.1/KAG0452444.1/KAG0452697.1/KAG0452698.1/KAG0453226.1/KAG0455100.1/KAG0457700.1/KAG0458113.1/KAG0458140.1/KAG0460653.1/KAG0460924.1/KAG0461470.1/KAG0463660.1/KAG0464178.1/KAG0466342.1/KAG0470463.1/KAG0476992.1/KAG0477096.1/KAG0477161.1/KAG0484673.1/KAG0485260.1/KAG0485296.1/KAG0488327.1/KAG0488329.1/KAG0491740.1/KAG0491789.1/KAG0492782.1/KAG0493010.1/KAG049596…	40
GO:0005975	carbohydrate metabolic process	40/666	470/12750	0.00158777	0.00158777	0.0605659	KAG0447450.1/KAG0448711.1/KAG0449330.1/KAG0449419.1/KAG0449420.1/KAG0450272.1/KAG0450744.1/KAG0452331.1/KAG0457093.1/KAG0461324.1/KAG0461514.1/KAG0463585.1/KAG0463869.1/KAG0466216.1/KAG0467287.1/KAG0467293.1/KAG0467533.1/KAG0467651.1/KAG0467732.1/KAG0469978.1/KAG0470812.1/KAG0473629.1/KAG0473870.1/KAG0473945.1/KAG0473948.1/KAG0476264.1/KAG0476893.1/KAG0480365.1/KAG0485014.1/KAG0485864.1/KAG048809…	40
GO:0044459	plasma membrane part	38/666	444/12750	0.0018645	0.0018645	0.0644174	KAG0448480.1/KAG0449616.1/KAG0450037.1/KAG0451383.1/KAG0452582.1/KAG0452623.1/KAG0452818.1/KAG0455100.1/KAG0457282.1/KAG0457314.1/KAG0458326.1/KAG0458387.1/KAG0460435.1/KAG0460471.1/KAG0460531.1/KAG0460781.1/KAG0461095.1/KAG0461104.1/KAG0469884.1/KAG0472530.1/KAG0472741.1/KAG0473802.1/KAG0476145.1/KAG0476251.1/KAG0479277.1/KAG0480019.1/KAG0480728.1/KAG0481075.1/KAG0481094.1/KAG0481506.1/KAG048472…	38
GO:0048468	cell development	37/666	427/12750	0.00171661	0.00171661	0.0620245	KAG0449881.1/KAG0449882.1/KAG0449895.1/KAG0450037.1/KAG0452017.1/KAG0452018.1/KAG0452019.1/KAG0452331.1/KAG0452360.1/KAG0452371.1/KAG0455546.1/KAG0457915.1/KAG0458061.1/KAG0460707.1/KAG0461104.1/KAG0461730.1/KAG0470008.1/KAG0470812.1/KAG0472530.1/KAG0473351.1/KAG0477130.1/KAG0477159.1/KAG0477161.1/KAG0479239.1/KAG0480145.1/KAG0480374.1/KAG0480395.1/KAG0480674.1/KAG0481591.1/KAG0485955.1/KAG048924…	37
GO:0009505	plant-type cell wall	36/666	221/12750	9.66385e-10	9.66385e-10	8.21396e-07	KAG0449374.1/KAG0449938.1/KAG0455568.1/KAG0457716.1/KAG0458326.1/KAG0460781.1/KAG0461095.1/KAG0461324.1/KAG0463293.1/KAG0466722.1/KAG0466735.1/KAG0467539.1/KAG0469642.1/KAG0469739.1/KAG0469766.1/KAG0469803.1/KAG0469805.1/KAG0470360.1/KAG0472741.1/KAG0472811.1/KAG0473431.1/KAG0473732.1/KAG0473945.1/KAG0473948.1/KAG0479385.1/KAG0479590.1/KAG0480083.1/KAG0480853.1/KAG0484204.1/KAG0484734.1/KAG048590…	36
GO:1905392	plant organ morphogenesis	36/666	456/12750	0.00875988	0.00875988	0.176607	KAG0448967.1/KAG0452017.1/KAG0452018.1/KAG0452019.1/KAG0452360.1/KAG0452371.1/KAG0452383.1/KAG0455574.1/KAG0457889.1/KAG0457940.1/KAG0458326.1/KAG0472811.1/KAG0473351.1/KAG0473870.1/KAG0476754.1/KAG0477130.1/KAG0477159.1/KAG0477161.1/KAG0479508.1/KAG0479958.1/KAG0480374.1/KAG0481591.1/KAG0485955.1/KAG0489001.1/KAG0489047.1/KAG0489242.1/KAG0489323.1/KAG0491474.1/KAG0491848.1/KAG0492265.1/KAG049648…	36
GO:0090558	plant epidermis development	35/666	294/12750	4.32664e-06	4.32664e-06	0.00100278	KAG0449881.1/KAG0449882.1/KAG0449895.1/KAG0452017.1/KAG0452018.1/KAG0452019.1/KAG0452360.1/KAG0452371.1/KAG0453286.1/KAG0457915.1/KAG0458061.1/KAG0460707.1/KAG0461730.1/KAG0464467.1/KAG0466190.1/KAG0470008.1/KAG0472811.1/KAG0473351.1/KAG0473870.1/KAG0477130.1/KAG0477159.1/KAG0477161.1/KAG0480145.1/KAG0480374.1/KAG0480674.1/KAG0481591.1/KAG0485955.1/KAG0489047.1/KAG0489242.1/KAG0491474.1/KAG049184…	35
GO:0016757	transferase activity, transferring glycosyl groups	35/666	337/12750	8.03888e-05	8.03888e-05	0.00828496	KAG0447450.1/KAG0448967.1/KAG0449419.1/KAG0449420.1/KAG0449758.1/KAG0450882.1/KAG0451243.1/KAG0455209.1/KAG0457093.1/KAG0461514.1/KAG0463869.1/KAG0466216.1/KAG0467287.1/KAG0467293.1/KAG0467357.1/KAG0473351.1/KAG0473945.1/KAG0473948.1/KAG0476490.1/KAG0476893.1/KAG0477159.1/KAG0480024.1/KAG0480128.1/KAG0480213.1/KAG0481657.1/KAG0481761.1/KAG0485014.1/KAG0485955.1/KAG0488090.1/KAG0492093.1/KAG049216…	35
GO:0016758	transferase activity, transferring hexosyl groups	34/666	299/12750	1.59322e-05	1.59322e-05	0.00233628	KAG0447450.1/KAG0448967.1/KAG0449419.1/KAG0449420.1/KAG0449758.1/KAG0450882.1/KAG0451243.1/KAG0455209.1/KAG0457093.1/KAG0461514.1/KAG0463869.1/KAG0466216.1/KAG0467287.1/KAG0467293.1/KAG0473351.1/KAG0473945.1/KAG0473948.1/KAG0476490.1/KAG0476893.1/KAG0477159.1/KAG0480024.1/KAG0480128.1/KAG0480213.1/KAG0481657.1/KAG0481761.1/KAG0485014.1/KAG0485955.1/KAG0488090.1/KAG0492093.1/KAG0492169.1/KAG049303…	34
GO:0009733	response to auxin	34/666	374/12750	0.00117015	0.00117015	0.0516191	KAG0449895.1/KAG0452360.1/KAG0452371.1/KAG0452678.1/KAG0455202.1/KAG0457282.1/KAG0457915.1/KAG0458326.1/KAG0460531.1/KAG0460948.1/KAG0461196.1/KAG0461230.1/KAG0461376.1/KAG0464100.1/KAG0467533.1/KAG0470008.1/KAG0470539.1/KAG0470816.1/KAG0472828.1/KAG0473201.1/KAG0473746.1/KAG0476230.1/KAG0476754.1/KAG0477161.1/KAG0480145.1/KAG0480983.1/KAG0485738.1/KAG0488490.1/KAG0496482.1/KAG0497297.1/KAG049781…	34
GO:0090567	reproductive shoot system development	34/666	425/12750	0.00881874	0.00881874	0.176607	KAG0447603.1/KAG0448103.1/KAG0448560.1/KAG0448967.1/KAG0450952.1/KAG0452017.1/KAG0452018.1/KAG0452019.1/KAG0455592.1/KAG0455665.1/KAG0457171.1/KAG0458326.1/KAG0469978.1/KAG0472807.1/KAG0472828.1/KAG0473746.1/KAG0476197.1/KAG0476230.1/KAG0477161.1/KAG0479958.1/KAG0480128.1/KAG0484267.1/KAG0488490.1/KAG0489034.1/KAG0489044.1/KAG0489225.1/KAG0492265.1/KAG0492487.1/KAG0495662.1/KAG0497029.1/KAG049769…	34
GO:0009908	flower development	33/666	406/12750	0.00780358	0.00780358	0.168948	KAG0447603.1/KAG0448103.1/KAG0448560.1/KAG0448967.1/KAG0450952.1/KAG0452017.1/KAG0452018.1/KAG0452019.1/KAG0455592.1/KAG0455665.1/KAG0457171.1/KAG0458326.1/KAG0469978.1/KAG0472807.1/KAG0472828.1/KAG0473746.1/KAG0476197.1/KAG0476230.1/KAG0477161.1/KAG0479958.1/KAG0480128.1/KAG0484267.1/KAG0488490.1/KAG0489034.1/KAG0489044.1/KAG0489225.1/KAG0492265.1/KAG0492487.1/KAG0495662.1/KAG0497029.1/KAG049769…	33
GO:0000278	mitotic cell cycle	32/666	312/12750	0.00020261	0.00020261	0.0152158	KAG0449374.1/KAG0449419.1/KAG0449420.1/KAG0450037.1/KAG0450923.1/KAG0451752.1/KAG0453023.1/KAG0453286.1/KAG0455042.1/KAG0460653.1/KAG0461104.1/KAG0461514.1/KAG0463869.1/KAG0464454.1/KAG0466216.1/KAG0467287.1/KAG0467293.1/KAG0473840.1/KAG0474046.1/KAG0477128.1/KAG0477209.1/KAG0485033.1/KAG0488804.1/KAG0488805.1/KAG0491239.1/KAG0492321.1/KAG0492525.1/KAG0495630.1/KAG0495833.1/KAG0495953.1/KAG049601…	32
GO:0040007	growth	32/666	437/12750	0.0335329	0.0335329	0.389188	KAG0449330.1/KAG0452331.1/KAG0452360.1/KAG0452371.1/KAG0453196.1/KAG0455546.1/KAG0460531.1/KAG0460948.1/KAG0461095.1/KAG0470812.1/KAG0472530.1/KAG0472807.1/KAG0472828.1/KAG0473104.1/KAG0473351.1/KAG0473870.1/KAG0476145.1/KAG0477130.1/KAG0477161.1/KAG0479239.1/KAG0480374.1/KAG0480395.1/KAG0480674.1/KAG0481591.1/KAG0485033.1/KAG0489242.1/KAG0489323.1/KAG0489350.1/KAG0492481.1/KAG0495953.1/KAG049601…	32
GO:0044262	cellular carbohydrate metabolic process	31/666	320/12750	0.00067752	0.00067752	0.0339206	KAG0447450.1/KAG0449330.1/KAG0449419.1/KAG0449420.1/KAG0450272.1/KAG0452331.1/KAG0457093.1/KAG0461514.1/KAG0463585.1/KAG0463869.1/KAG0466216.1/KAG0467287.1/KAG0467293.1/KAG0467533.1/KAG0467651.1/KAG0467732.1/KAG0469978.1/KAG0470812.1/KAG0473629.1/KAG0473870.1/KAG0473945.1/KAG0473948.1/KAG0476264.1/KAG0485014.1/KAG0489047.1/KAG0489323.1/KAG0491848.1/KAG0492795.1/KAG0495502.1/KAG0499083.1/KAG049940…	31
GO:0031226	intrinsic component of plasma membrane	31/666	331/12750	0.00118138	0.00118138	0.0516191	KAG0448480.1/KAG0449616.1/KAG0451383.1/KAG0452582.1/KAG0452623.1/KAG0457282.1/KAG0457314.1/KAG0458387.1/KAG0460435.1/KAG0460471.1/KAG0460531.1/KAG0460781.1/KAG0461095.1/KAG0469884.1/KAG0472741.1/KAG0473802.1/KAG0476145.1/KAG0476251.1/KAG0479277.1/KAG0480019.1/KAG0480728.1/KAG0481075.1/KAG0481094.1/KAG0481506.1/KAG0484729.1/KAG0485904.1/KAG0491999.1/KAG0492161.1/KAG0496160.1/KAG0496530.1/KAG049857…	31
GO:0007010	cytoskeleton organization	31/666	345/12750	0.00227252	0.00227252	0.0696444	KAG0449224.1/KAG0449825.1/KAG0449881.1/KAG0449882.1/KAG0450037.1/KAG0450923.1/KAG0452360.1/KAG0452371.1/KAG0452823.1/KAG0453286.1/KAG0455042.1/KAG0461104.1/KAG0461730.1/KAG0464340.1/KAG0472611.1/KAG0473840.1/KAG0476754.1/KAG0476954.1/KAG0477128.1/KAG0480395.1/KAG0480674.1/KAG0480826.1/KAG0480831.1/KAG0480860.1/KAG0481029.1/KAG0488140.1/KAG0488146.1/KAG0495833.1/KAG0495953.1/KAG0496011.1/KAG049773…	31
GO:0016049	cell growth	31/666	345/12750	0.00227252	0.00227252	0.0696444	KAG0452331.1/KAG0452360.1/KAG0452371.1/KAG0453196.1/KAG0455546.1/KAG0460531.1/KAG0460948.1/KAG0461095.1/KAG0470812.1/KAG0472530.1/KAG0472807.1/KAG0472828.1/KAG0473104.1/KAG0473351.1/KAG0473870.1/KAG0476145.1/KAG0477130.1/KAG0477161.1/KAG0479239.1/KAG0480374.1/KAG0480395.1/KAG0480674.1/KAG0481591.1/KAG0485033.1/KAG0489242.1/KAG0489323.1/KAG0489350.1/KAG0492481.1/KAG0495953.1/KAG0496011.1/KAG049702…	31
GO:0005576	extracellular region	31/666	385/12750	0.0110447	0.0110447	0.207361	KAG0448711.1/KAG0449938.1/KAG0452717.1/KAG0453023.1/KAG0454692.1/KAG0454708.1/KAG0455546.1/KAG0458472.1/KAG0460781.1/KAG0461095.1/KAG0461324.1/KAG0467732.1/KAG0469642.1/KAG0469739.1/KAG0469766.1/KAG0473732.1/KAG0473802.1/KAG0473870.1/KAG0479385.1/KAG0479735.1/KAG0480365.1/KAG0480872.1/KAG0485017.1/KAG0492353.1/KAG0492378.1/KAG0492417.1/KAG0492795.1/KAG0498570.1/KAG0499083.1/KAG0499655.1/KAG049966…	31
GO:0016051	carbohydrate biosynthetic process	30/666	222/12750	1.59208e-06	1.59208e-06	0.000478252	KAG0447450.1/KAG0449330.1/KAG0449419.1/KAG0449420.1/KAG0452331.1/KAG0457093.1/KAG0461514.1/KAG0463869.1/KAG0466216.1/KAG0467287.1/KAG0467293.1/KAG0467533.1/KAG0467651.1/KAG0467732.1/KAG0469978.1/KAG0470812.1/KAG0473629.1/KAG0473870.1/KAG0473945.1/KAG0473948.1/KAG0476264.1/KAG0476893.1/KAG0485014.1/KAG0485864.1/KAG0488090.1/KAG0488532.1/KAG0489047.1/KAG0489323.1/KAG0499153.1/KAG0499404.1	30
GO:0071669	plant-type cell wall organization or biogenesis	30/666	238/12750	6.71042e-06	6.71042e-06	0.00130242	KAG0449419.1/KAG0449420.1/KAG0452017.1/KAG0452018.1/KAG0452019.1/KAG0452331.1/KAG0460531.1/KAG0461514.1/KAG0463293.1/KAG0463869.1/KAG0466216.1/KAG0467287.1/KAG0467293.1/KAG0469803.1/KAG0469805.1/KAG0473351.1/KAG0473431.1/KAG0473802.1/KAG0473945.1/KAG0473948.1/KAG0476264.1/KAG0481405.1/KAG0485014.1/KAG0488090.1/KAG0489047.1/KAG0489323.1/KAG0492487.1/KAG0492795.1/KAG0499404.1/KAG0499679.1	30
GO:0044431	Golgi apparatus part	30/666	398/12750	0.0277612	0.0277612	0.336943	KAG0449419.1/KAG0449420.1/KAG0450882.1/KAG0455209.1/KAG0455293.1/KAG0461514.1/KAG0463776.1/KAG0463869.1/KAG0466101.1/KAG0467357.1/KAG0472551.1/KAG0472556.1/KAG0473351.1/KAG0473732.1/KAG0473945.1/KAG0473948.1/KAG0476264.1/KAG0477219.1/KAG0477350.1/KAG0481250.1/KAG0481761.1/KAG0485228.1/KAG0485864.1/KAG0489047.1/KAG0489323.1/KAG0492103.1/KAG0499404.1/KAG0499655.1/KAG0499662.1/KAG0499752.1	30
GO:0005768	endosome	30/666	447/12750	0.0947925	0.0947925	0.696641	KAG0449419.1/KAG0449420.1/KAG0450882.1/KAG0455209.1/KAG0461514.1/KAG0463776.1/KAG0463869.1/KAG0466101.1/KAG0466153.1/KAG0472551.1/KAG0472556.1/KAG0473351.1/KAG0473732.1/KAG0473945.1/KAG0473948.1/KAG0476264.1/KAG0477219.1/KAG0477350.1/KAG0480390.1/KAG0481250.1/KAG0485228.1/KAG0485864.1/KAG0489323.1/KAG0496265.1/KAG0497795.1/KAG0498665.1/KAG0499404.1/KAG0499655.1/KAG0499662.1/KAG0499752.1	30
GO:0098791	Golgi subcompartment	29/666	372/12750	0.0203354	0.0203354	0.284124	KAG0449419.1/KAG0449420.1/KAG0450882.1/KAG0455209.1/KAG0461514.1/KAG0463776.1/KAG0463869.1/KAG0466101.1/KAG0467357.1/KAG0472551.1/KAG0472556.1/KAG0473351.1/KAG0473732.1/KAG0473945.1/KAG0473948.1/KAG0476264.1/KAG0477219.1/KAG0477350.1/KAG0481250.1/KAG0481761.1/KAG0485228.1/KAG0485864.1/KAG0489047.1/KAG0489323.1/KAG0492103.1/KAG0499404.1/KAG0499655.1/KAG0499662.1/KAG0499752.1	29
GO:0044430	cytoskeletal part	29/666	376/12750	0.023091	0.023091	0.304388	KAG0447235.1/KAG0449224.1/KAG0450923.1/KAG0452488.1/KAG0452752.1/KAG0453023.1/KAG0453286.1/KAG0455042.1/KAG0457207.1/KAG0461730.1/KAG0464454.1/KAG0466450.1/KAG0470655.1/KAG0472611.1/KAG0473840.1/KAG0477128.1/KAG0480395.1/KAG0480674.1/KAG0484640.1/KAG0485033.1/KAG0488140.1/KAG0488146.1/KAG0488569.1/KAG0493010.1/KAG0495405.1/KAG0495833.1/KAG0495953.1/KAG0496011.1/KAG0498898.1	29
GO:0005976	polysaccharide metabolic process	28/666	253/12750	0.000140866	0.000140866	0.0116732	KAG0447450.1/KAG0448711.1/KAG0449419.1/KAG0449420.1/KAG0452331.1/KAG0457093.1/KAG0461514.1/KAG0463869.1/KAG0466216.1/KAG0467287.1/KAG0467293.1/KAG0467651.1/KAG0469978.1/KAG0470812.1/KAG0473629.1/KAG0473870.1/KAG0473945.1/KAG0473948.1/KAG0476264.1/KAG0476893.1/KAG0480365.1/KAG0488090.1/KAG0489047.1/KAG0489323.1/KAG0492795.1/KAG0499083.1/KAG0499153.1/KAG0499404.1	28
GO:0060560	developmental growth involved in morphogenesis	28/666	296/12750	0.00172924	0.00172924	0.0620245	KAG0452331.1/KAG0452360.1/KAG0452371.1/KAG0453196.1/KAG0455546.1/KAG0460531.1/KAG0460948.1/KAG0461095.1/KAG0470812.1/KAG0472530.1/KAG0472807.1/KAG0472828.1/KAG0473104.1/KAG0473351.1/KAG0477130.1/KAG0477161.1/KAG0479239.1/KAG0480374.1/KAG0480395.1/KAG0481591.1/KAG0485033.1/KAG0489242.1/KAG0489323.1/KAG0489350.1/KAG0492481.1/KAG0495953.1/KAG0496011.1/KAG0497029.1	28
GO:0048589	developmental growth	28/666	361/12750	0.0236944	0.0236944	0.307359	KAG0452331.1/KAG0452360.1/KAG0452371.1/KAG0453196.1/KAG0455546.1/KAG0460531.1/KAG0460948.1/KAG0461095.1/KAG0470812.1/KAG0472530.1/KAG0472807.1/KAG0472828.1/KAG0473104.1/KAG0473351.1/KAG0477130.1/KAG0477161.1/KAG0479239.1/KAG0480374.1/KAG0480395.1/KAG0481591.1/KAG0485033.1/KAG0489242.1/KAG0489323.1/KAG0489350.1/KAG0492481.1/KAG0495953.1/KAG0496011.1/KAG0497029.1	28
GO:0005694	chromosome	28/666	417/12750	0.103236	0.103236	0.731956	KAG0450805.1/KAG0452383.1/KAG0455042.1/KAG0455650.1/KAG0457409.1/KAG0457889.1/KAG0457940.1/KAG0461139.1/KAG0464194.1/KAG0464277.1/KAG0464454.1/KAG0466485.1/KAG0466514.1/KAG0470208.1/KAG0472807.1/KAG0477128.1/KAG0477209.1/KAG0477213.1/KAG0479580.1/KAG0485079.1/KAG0487786.1/KAG0488009.1/KAG0488076.1/KAG0489297.1/KAG0489316.1/KAG0489381.1/KAG0492465.1/KAG0496607.1	28
GO:1903047	mitotic cell cycle process	27/666	286/12750	0.00213298	0.00213298	0.0696444	KAG0449374.1/KAG0449419.1/KAG0449420.1/KAG0450037.1/KAG0450923.1/KAG0451752.1/KAG0453023.1/KAG0453286.1/KAG0455042.1/KAG0460653.1/KAG0461104.1/KAG0461514.1/KAG0463869.1/KAG0464454.1/KAG0466216.1/KAG0467287.1/KAG0467293.1/KAG0473840.1/KAG0474046.1/KAG0477128.1/KAG0477209.1/KAG0485033.1/KAG0492321.1/KAG0495630.1/KAG0495833.1/KAG0495953.1/KAG0496011.1	27
GO:0005802	trans-Golgi network	27/666	290/12750	0.00259629	0.00259629	0.0744301	KAG0449419.1/KAG0449420.1/KAG0450882.1/KAG0455209.1/KAG0461514.1/KAG0463776.1/KAG0463869.1/KAG0466101.1/KAG0472551.1/KAG0472556.1/KAG0473351.1/KAG0473732.1/KAG0473945.1/KAG0473948.1/KAG0476264.1/KAG0477219.1/KAG0477350.1/KAG0481250.1/KAG0481761.1/KAG0485228.1/KAG0485864.1/KAG0489323.1/KAG0492103.1/KAG0499404.1/KAG0499655.1/KAG0499662.1/KAG0499752.1	27
GO:0010015	root morphogenesis	27/666	308/12750	0.0058843	0.0058843	0.132158	KAG0448967.1/KAG0452017.1/KAG0452018.1/KAG0452019.1/KAG0452360.1/KAG0452371.1/KAG0455574.1/KAG0457889.1/KAG0457940.1/KAG0473351.1/KAG0473870.1/KAG0477130.1/KAG0477159.1/KAG0477161.1/KAG0480374.1/KAG0481591.1/KAG0485955.1/KAG0489001.1/KAG0489047.1/KAG0489242.1/KAG0489323.1/KAG0491474.1/KAG0491848.1/KAG0497390.1/KAG0497690.1/KAG0497812.1/KAG0497866.1	27
GO:0032787	monocarboxylic acid metabolic process	27/666	339/12750	0.019239	0.019239	0.274671	KAG0448658.1/KAG0450744.1/KAG0452898.1/KAG0457847.1/KAG0457913.1/KAG0463573.1/KAG0467083.1/KAG0474181.1/KAG0476278.1/KAG0477042.1/KAG0480806.1/KAG0481323.1/KAG0484725.1/KAG0485864.1/KAG0488630.1/KAG0488633.1/KAG0488855.1/KAG0488856.1/KAG0489001.1/KAG0491848.1/KAG0495502.1/KAG0495767.1/KAG0496253.1/KAG0496926.1/KAG0497966.1/KAG0499030.1/KAG0499811.1	27
GO:0000904	cell morphogenesis involved in differentiation	26/666	256/12750	0.000900945	0.000900945	0.0433023	KAG0449881.1/KAG0449882.1/KAG0449895.1/KAG0450037.1/KAG0452331.1/KAG0455546.1/KAG0457915.1/KAG0458061.1/KAG0460707.1/KAG0461104.1/KAG0461730.1/KAG0470008.1/KAG0470812.1/KAG0472530.1/KAG0477161.1/KAG0479239.1/KAG0480145.1/KAG0480374.1/KAG0480395.1/KAG0480674.1/KAG0489242.1/KAG0489350.1/KAG0491474.1/KAG0492487.1/KAG0495630.1/KAG0497297.1	26
GO:0009620	response to fungus	26/666	371/12750	0.0779313	0.0779313	0.650282	KAG0447603.1/KAG0452343.1/KAG0452698.1/KAG0463573.1/KAG0463585.1/KAG0467533.1/KAG0473746.1/KAG0477166.1/KAG0477223.1/KAG0485738.1/KAG0485864.1/KAG0488327.1/KAG0488329.1/KAG0488532.1/KAG0488855.1/KAG0488856.1/KAG0489001.1/KAG0491343.1/KAG0491551.1/KAG0491865.1/KAG0492163.1/KAG0493111.1/KAG0497319.1/KAG0498161.1/KAG0498914.1/KAG0499679.1	26
GO:0009579	thylakoid	26/666	396/12750	0.13569	0.13569	0.778418	KAG0447603.1/KAG0448435.1/KAG0452502.1/KAG0452696.1/KAG0452717.1/KAG0454822.1/KAG0457913.1/KAG0460793.1/KAG0461507.1/KAG0461584.1/KAG0463573.1/KAG0463884.1/KAG0463894.1/KAG0473732.1/KAG0480440.1/KAG0480872.1/KAG0481323.1/KAG0485797.1/KAG0485811.1/KAG0488521.1/KAG0489261.1/KAG0491307.1/KAG0496577.1/KAG0497642.1/KAG0498554.1/KAG0499903.1	26
GO:0010817	regulation of hormone levels	26/666	415/12750	0.193149	0.193149	0.863967	KAG0448658.1/KAG0448967.1/KAG0454762.1/KAG0457913.1/KAG0458151.1/KAG0458326.1/KAG0460531.1/KAG0463573.1/KAG0472530.1/KAG0473870.1/KAG0476230.1/KAG0476278.1/KAG0477161.1/KAG0479735.1/KAG0488630.1/KAG0488633.1/KAG0488855.1/KAG0488856.1/KAG0489242.1/KAG0491343.1/KAG0491761.1/KAG0491765.1/KAG0497029.1/KAG0497690.1/KAG0499531.1/KAG0499537.1	26
GO:0080134	regulation of response to stress	26/666	464/12750	0.383769	0.383769	0.951369	KAG0448963.1/KAG0451679.1/KAG0452697.1/KAG0452698.1/KAG0452818.1/KAG0455574.1/KAG0463585.1/KAG0466805.1/KAG0467451.1/KAG0470280.1/KAG0470629.1/KAG0473810.1/KAG0476278.1/KAG0477520.1/KAG0485738.1/KAG0488327.1/KAG0488329.1/KAG0488855.1/KAG0488856.1/KAG0491551.1/KAG0492163.1/KAG0497687.1/KAG0497702.1/KAG0497899.1/KAG0498441.1/KAG0498914.1	26
GO:0034637	cellular carbohydrate biosynthetic process	25/666	163/12750	1.14903e-06	1.14903e-06	0.000460219	KAG0447450.1/KAG0449330.1/KAG0449419.1/KAG0449420.1/KAG0452331.1/KAG0457093.1/KAG0461514.1/KAG0463869.1/KAG0466216.1/KAG0467287.1/KAG0467293.1/KAG0467533.1/KAG0467651.1/KAG0467732.1/KAG0469978.1/KAG0470812.1/KAG0473629.1/KAG0473870.1/KAG0473945.1/KAG0473948.1/KAG0476264.1/KAG0485014.1/KAG0489047.1/KAG0489323.1/KAG0499404.1	25
GO:0008092	cytoskeletal protein binding	25/666	286/12750	0.00813541	0.00813541	0.173015	KAG0449881.1/KAG0449882.1/KAG0450037.1/KAG0455042.1/KAG0458388.1/KAG0458389.1/KAG0461104.1/KAG0461730.1/KAG0464340.1/KAG0466450.1/KAG0470655.1/KAG0472611.1/KAG0476954.1/KAG0480123.1/KAG0480395.1/KAG0480826.1/KAG0480831.1/KAG0480860.1/KAG0481029.1/KAG0484725.1/KAG0485278.1/KAG0488140.1/KAG0488146.1/KAG0495405.1/KAG0496234.1	25
GO:0016053	organic acid biosynthetic process	25/666	389/12750	0.165799	0.165799	0.800082	KAG0448658.1/KAG0450744.1/KAG0452818.1/KAG0452898.1/KAG0455546.1/KAG0457913.1/KAG0463573.1/KAG0466214.1/KAG0467651.1/KAG0473629.1/KAG0474181.1/KAG0477042.1/KAG0480328.1/KAG0481323.1/KAG0481324.1/KAG0484862.1/KAG0484863.1/KAG0485864.1/KAG0488855.1/KAG0488856.1/KAG0491848.1/KAG0495767.1/KAG0497029.1/KAG0497243.1/KAG0498607.1	25
GO:0046394	carboxylic acid biosynthetic process	25/666	389/12750	0.165799	0.165799	0.800082	KAG0448658.1/KAG0450744.1/KAG0452818.1/KAG0452898.1/KAG0455546.1/KAG0457913.1/KAG0463573.1/KAG0466214.1/KAG0467651.1/KAG0473629.1/KAG0474181.1/KAG0477042.1/KAG0480328.1/KAG0481323.1/KAG0481324.1/KAG0484862.1/KAG0484863.1/KAG0485864.1/KAG0488855.1/KAG0488856.1/KAG0491848.1/KAG0495767.1/KAG0497029.1/KAG0497243.1/KAG0498607.1	25
GO:0048229	gametophyte development	25/666	437/12750	0.347441	0.347441	0.951369	KAG0447603.1/KAG0451752.1/KAG0452229.1/KAG0452582.1/KAG0453286.1/KAG0455665.1/KAG0456909.1/KAG0457171.1/KAG0461556.1/KAG0466805.1/KAG0470208.1/KAG0470812.1/KAG0472811.1/KAG0479277.1/KAG0480123.1/KAG0481324.1/KAG0484412.1/KAG0488630.1/KAG0488633.1/KAG0489044.1/KAG0489350.1/KAG0495630.1/KAG0495662.1/KAG0497702.1/KAG0498161.1	25
GO:0000271	polysaccharide biosynthetic process	24/666	155/12750	1.57766e-06	1.57766e-06	0.000478252	KAG0447450.1/KAG0449419.1/KAG0449420.1/KAG0452331.1/KAG0457093.1/KAG0461514.1/KAG0463869.1/KAG0466216.1/KAG0467287.1/KAG0467293.1/KAG0467651.1/KAG0469978.1/KAG0470812.1/KAG0473629.1/KAG0473870.1/KAG0473945.1/KAG0473948.1/KAG0476264.1/KAG0476893.1/KAG0488090.1/KAG0489047.1/KAG0489323.1/KAG0499153.1/KAG0499404.1	24
GO:0016798	hydrolase activity, acting on glycosyl bonds	24/666	245/12750	0.0022713	0.0022713	0.0696444	KAG0448711.1/KAG0452582.1/KAG0454694.1/KAG0454706.1/KAG0455568.1/KAG0458472.1/KAG0460639.1/KAG0461324.1/KAG0466722.1/KAG0466735.1/KAG0469884.1/KAG0470360.1/KAG0472741.1/KAG0473802.1/KAG0480365.1/KAG0480853.1/KAG0484204.1/KAG0485595.1/KAG0488104.1/KAG0491679.1/KAG0492161.1/KAG0492795.1/KAG0499083.1/KAG0499811.1	24
GO:0015630	microtubule cytoskeleton	24/666	290/12750	0.0174427	0.0174427	0.265301	KAG0447235.1/KAG0449224.1/KAG0450923.1/KAG0452488.1/KAG0452752.1/KAG0453023.1/KAG0453286.1/KAG0457207.1/KAG0461730.1/KAG0464454.1/KAG0466450.1/KAG0470655.1/KAG0472611.1/KAG0473840.1/KAG0477128.1/KAG0484640.1/KAG0485033.1/KAG0488569.1/KAG0493010.1/KAG0495405.1/KAG0495833.1/KAG0495953.1/KAG0496011.1/KAG0498898.1	24
GO:0009790	embryo development	24/666	467/12750	0.56387	0.56387	0.951369	KAG0449374.1/KAG0451752.1/KAG0452582.1/KAG0452678.1/KAG0453286.1/KAG0454681.1/KAG0455293.1/KAG0457522.1/KAG0457889.1/KAG0457940.1/KAG0458326.1/KAG0461227.1/KAG0467533.1/KAG0472611.1/KAG0472811.1/KAG0477161.1/KAG0481324.1/KAG0484982.1/KAG0485014.1/KAG0485033.1/KAG0489044.1/KAG0489242.1/KAG0496482.1/KAG0499284.1	24
GO:0044264	cellular polysaccharide metabolic process	23/666	204/12750	0.000415026	0.000415026	0.026956	KAG0447450.1/KAG0449419.1/KAG0449420.1/KAG0452331.1/KAG0457093.1/KAG0461514.1/KAG0463869.1/KAG0466216.1/KAG0467287.1/KAG0467293.1/KAG0467651.1/KAG0469978.1/KAG0470812.1/KAG0473629.1/KAG0473870.1/KAG0473945.1/KAG0473948.1/KAG0476264.1/KAG0489047.1/KAG0489323.1/KAG0492795.1/KAG0499083.1/KAG0499404.1	23
GO:0016311	dephosphorylation	23/666	211/12750	0.000668692	0.000668692	0.0339206	KAG0448560.1/KAG0449330.1/KAG0452697.1/KAG0452698.1/KAG0458344.1/KAG0467732.1/KAG0470185.1/KAG0470629.1/KAG0476316.1/KAG0479385.1/KAG0479590.1/KAG0480374.1/KAG0481324.1/KAG0485014.1/KAG0485824.1/KAG0488327.1/KAG0488329.1/KAG0488804.1/KAG0488805.1/KAG0496717.1/KAG0498441.1/KAG0498721.1/KAG0498852.1	23
GO:0045229	external encapsulating structure organization	23/666	217/12750	0.000984217	0.000984217	0.0460194	KAG0452017.1/KAG0452018.1/KAG0452019.1/KAG0452331.1/KAG0452582.1/KAG0461556.1/KAG0463293.1/KAG0469803.1/KAG0469805.1/KAG0470812.1/KAG0473431.1/KAG0473802.1/KAG0473945.1/KAG0473948.1/KAG0476145.1/KAG0476264.1/KAG0488090.1/KAG0489323.1/KAG0492487.1/KAG0492795.1/KAG0498270.1/KAG0499404.1/KAG0499679.1	23
GO:0004553	hydrolase activity, hydrolyzing O-glycosyl compounds	23/666	221/12750	0.00125982	0.00125982	0.0540633	KAG0448711.1/KAG0452582.1/KAG0454694.1/KAG0454706.1/KAG0455568.1/KAG0458472.1/KAG0460639.1/KAG0461324.1/KAG0466722.1/KAG0466735.1/KAG0469884.1/KAG0470360.1/KAG0472741.1/KAG0473802.1/KAG0480365.1/KAG0480853.1/KAG0484204.1/KAG0488104.1/KAG0491679.1/KAG0492161.1/KAG0492795.1/KAG0499083.1/KAG0499811.1	23
GO:0048046	apoplast	23/666	229/12750	0.00201431	0.00201431	0.0672322	KAG0448711.1/KAG0449938.1/KAG0452717.1/KAG0454692.1/KAG0454708.1/KAG0455546.1/KAG0458472.1/KAG0460781.1/KAG0461095.1/KAG0461324.1/KAG0469642.1/KAG0469739.1/KAG0469766.1/KAG0473732.1/KAG0473802.1/KAG0473870.1/KAG0480365.1/KAG0480872.1/KAG0492378.1/KAG0492417.1/KAG0492795.1/KAG0498570.1/KAG0499083.1	23
GO:0002376	immune system process	23/666	379/12750	0.25681	0.25681	0.949361	KAG0448711.1/KAG0451383.1/KAG0452818.1/KAG0455100.1/KAG0455604.1/KAG0458151.1/KAG0461324.1/KAG0463585.1/KAG0467533.1/KAG0470280.1/KAG0476145.1/KAG0477223.1/KAG0480365.1/KAG0485079.1/KAG0485544.1/KAG0488532.1/KAG0488855.1/KAG0488856.1/KAG0491551.1/KAG0492163.1/KAG0492378.1/KAG0492417.1/KAG0497899.1	23
GO:0009617	response to bacterium	23/666	465/12750	0.638454	0.638454	0.951369	KAG0447603.1/KAG0463758.1/KAG0463884.1/KAG0463894.1/KAG0466975.1/KAG0467533.1/KAG0467651.1/KAG0470280.1/KAG0473629.1/KAG0473746.1/KAG0480083.1/KAG0485738.1/KAG0485864.1/KAG0488102.1/KAG0488855.1/KAG0488856.1/KAG0491551.1/KAG0493031.1/KAG0497295.1/KAG0497702.1/KAG0498914.1/KAG0499647.1/KAG0499679.1	23
GO:0042578	phosphoric ester hydrolase activity	22/666	230/12750	0.00451762	0.00451762	0.111212	KAG0448560.1/KAG0449330.1/KAG0452697.1/KAG0452698.1/KAG0458344.1/KAG0467732.1/KAG0470185.1/KAG0470629.1/KAG0476316.1/KAG0479385.1/KAG0479590.1/KAG0480374.1/KAG0481324.1/KAG0485014.1/KAG0485147.1/KAG0485824.1/KAG0488327.1/KAG0488329.1/KAG0496717.1/KAG0498441.1/KAG0498721.1/KAG0498852.1	22
GO:0031347	regulation of defense response	22/666	300/12750	0.0681189	0.0681189	0.608831	KAG0448963.1/KAG0452697.1/KAG0452698.1/KAG0452818.1/KAG0455574.1/KAG0463585.1/KAG0466805.1/KAG0470280.1/KAG0470629.1/KAG0473810.1/KAG0476278.1/KAG0485738.1/KAG0488327.1/KAG0488329.1/KAG0488855.1/KAG0488856.1/KAG0491551.1/KAG0492163.1/KAG0497687.1/KAG0497702.1/KAG0497899.1/KAG0498441.1	22
GO:0009534	chloroplast thylakoid	22/666	315/12750	0.101262	0.101262	0.731029	KAG0447603.1/KAG0448435.1/KAG0452502.1/KAG0452696.1/KAG0454822.1/KAG0457913.1/KAG0460793.1/KAG0461507.1/KAG0461584.1/KAG0463573.1/KAG0463884.1/KAG0463894.1/KAG0473732.1/KAG0480440.1/KAG0481323.1/KAG0488521.1/KAG0489261.1/KAG0491307.1/KAG0496577.1/KAG0497642.1/KAG0498554.1/KAG0499903.1	22
GO:0031976	plastid thylakoid	22/666	319/12750	0.11159	0.11159	0.735343	KAG0447603.1/KAG0448435.1/KAG0452502.1/KAG0452696.1/KAG0454822.1/KAG0457913.1/KAG0460793.1/KAG0461507.1/KAG0461584.1/KAG0463573.1/KAG0463884.1/KAG0463894.1/KAG0473732.1/KAG0480440.1/KAG0481323.1/KAG0488521.1/KAG0489261.1/KAG0491307.1/KAG0496577.1/KAG0497642.1/KAG0498554.1/KAG0499903.1	22
GO:0009555	pollen development	22/666	326/12750	0.131189	0.131189	0.763359	KAG0447603.1/KAG0451752.1/KAG0452229.1/KAG0452582.1/KAG0453286.1/KAG0456909.1/KAG0457171.1/KAG0461556.1/KAG0470208.1/KAG0470812.1/KAG0479277.1/KAG0480123.1/KAG0481324.1/KAG0484412.1/KAG0488630.1/KAG0488633.1/KAG0489044.1/KAG0489350.1/KAG0495630.1/KAG0495662.1/KAG0497702.1/KAG0498161.1	22
GO:0071229	cellular response to acid chemical	22/666	438/12750	0.607679	0.607679	0.951369	KAG0452697.1/KAG0452698.1/KAG0452717.1/KAG0452818.1/KAG0460924.1/KAG0463660.1/KAG0473431.1/KAG0477096.1/KAG0485260.1/KAG0485296.1/KAG0485738.1/KAG0488327.1/KAG0488329.1/KAG0489225.1/KAG0489297.1/KAG0489316.1/KAG0491343.1/KAG0491368.1/KAG0492163.1/KAG0497029.1/KAG0497702.1/KAG0498607.1	22
GO:0019637	organophosphate metabolic process	22/666	455/12750	0.678409	0.678409	0.951369	KAG0450744.1/KAG0452229.1/KAG0455188.1/KAG0457979.1/KAG0457980.1/KAG0458076.1/KAG0458344.1/KAG0463585.1/KAG0467533.1/KAG0470666.1/KAG0473348.1/KAG0477429.1/KAG0480374.1/KAG0481549.1/KAG0485147.1/KAG0485278.1/KAG0485824.1/KAG0489350.1/KAG0491848.1/KAG0492345.1/KAG0499030.1/KAG0499477.1	22
GO:0015318	inorganic molecular entity transmembrane transporter activity	22/666	459/12750	0.694021	0.694021	0.951369	KAG0449616.1/KAG0451383.1/KAG0457314.1/KAG0458387.1/KAG0460435.1/KAG0460471.1/KAG0461507.1/KAG0463677.1/KAG0463839.1/KAG0466607.1/KAG0466608.1/KAG0467244.1/KAG0470806.1/KAG0473475.1/KAG0479277.1/KAG0479949.1/KAG0481075.1/KAG0481094.1/KAG0484729.1/KAG0491999.1/KAG0497372.1/KAG0499016.1	22
GO:0065009	regulation of molecular function	22/666	489/12750	0.796668	0.796668	0.951369	KAG0450037.1/KAG0452818.1/KAG0461104.1/KAG0461706.1/KAG0469544.1/KAG0470463.1/KAG0472530.1/KAG0472611.1/KAG0476754.1/KAG0477209.1/KAG0479508.1/KAG0480083.1/KAG0484734.1/KAG0488076.1/KAG0488102.1/KAG0488804.1/KAG0488805.1/KAG0498441.1/KAG0498898.1/KAG0499647.1/KAG0499655.1/KAG0499662.1	22
GO:0009966	regulation of signal transduction	22/666	500/12750	0.827623	0.827623	0.951369	KAG0448963.1/KAG0452818.1/KAG0454762.1/KAG0457615.1/KAG0458326.1/KAG0460531.1/KAG0461227.1/KAG0473431.1/KAG0473719.1/KAG0473746.1/KAG0473810.1/KAG0476230.1/KAG0477044.1/KAG0485260.1/KAG0485296.1/KAG0489242.1/KAG0491368.1/KAG0492163.1/KAG0497390.1/KAG0497687.1/KAG0497702.1/KAG0498441.1	22
GO:0033692	cellular polysaccharide biosynthetic process	21/666	138/12750	9.27718e-06	9.27718e-06	0.00159247	KAG0447450.1/KAG0449419.1/KAG0449420.1/KAG0452331.1/KAG0457093.1/KAG0461514.1/KAG0463869.1/KAG0466216.1/KAG0467287.1/KAG0467293.1/KAG0467651.1/KAG0469978.1/KAG0470812.1/KAG0473629.1/KAG0473870.1/KAG0473945.1/KAG0473948.1/KAG0476264.1/KAG0489047.1/KAG0489323.1/KAG0499404.1	21
GO:0090627	plant epidermal cell differentiation	21/666	158/12750	7.36643e-05	7.36643e-05	0.00810838	KAG0452017.1/KAG0452018.1/KAG0452019.1/KAG0452360.1/KAG0452371.1/KAG0453286.1/KAG0466190.1/KAG0473351.1/KAG0473732.1/KAG0473870.1/KAG0477130.1/KAG0477159.1/KAG0477161.1/KAG0480374.1/KAG0481591.1/KAG0485955.1/KAG0489047.1/KAG0489242.1/KAG0491474.1/KAG0491848.1/KAG0495630.1	21
GO:0097435	supramolecular fiber organization	21/666	175/12750	0.000315133	0.000315133	0.0222739	KAG0449224.1/KAG0449881.1/KAG0449882.1/KAG0450923.1/KAG0452823.1/KAG0455042.1/KAG0461730.1/KAG0464340.1/KAG0473840.1/KAG0476954.1/KAG0480395.1/KAG0480674.1/KAG0480826.1/KAG0480831.1/KAG0480860.1/KAG0481029.1/KAG0488140.1/KAG0488146.1/KAG0495953.1/KAG0496011.1/KAG0497733.1	21
GO:0016791	phosphatase activity	21/666	203/12750	0.00216608	0.00216608	0.0696444	KAG0448560.1/KAG0449330.1/KAG0452697.1/KAG0452698.1/KAG0458344.1/KAG0467732.1/KAG0470185.1/KAG0470629.1/KAG0476316.1/KAG0479385.1/KAG0479590.1/KAG0480374.1/KAG0481324.1/KAG0485014.1/KAG0485824.1/KAG0488327.1/KAG0488329.1/KAG0496717.1/KAG0498441.1/KAG0498721.1/KAG0498852.1	21
GO:0046777	protein autophosphorylation	21/666	222/12750	0.00618686	0.00618686	0.136404	KAG0449374.1/KAG0452697.1/KAG0452698.1/KAG0455100.1/KAG0460924.1/KAG0463660.1/KAG0470280.1/KAG0477096.1/KAG0477223.1/KAG0481108.1/KAG0484267.1/KAG0484982.1/KAG0485260.1/KAG0485296.1/KAG0488327.1/KAG0488329.1/KAG0489044.1/KAG0491740.1/KAG0491865.1/KAG0497319.1/KAG0499284.1	21
GO:0009826	unidimensional cell growth	21/666	242/12750	0.0156191	0.0156191	0.258515	KAG0452331.1/KAG0453196.1/KAG0455546.1/KAG0460531.1/KAG0460948.1/KAG0461095.1/KAG0470812.1/KAG0472530.1/KAG0472807.1/KAG0472828.1/KAG0473104.1/KAG0479239.1/KAG0480374.1/KAG0480395.1/KAG0485033.1/KAG0489323.1/KAG0489350.1/KAG0492481.1/KAG0495953.1/KAG0496011.1/KAG0497029.1	21
GO:0060089	molecular transducer activity	21/666	264/12750	0.0363295	0.0363295	0.404193	KAG0451692.1/KAG0457723.1/KAG0461696.1/KAG0470280.1/KAG0472811.1/KAG0479497.1/KAG0479634.1/KAG0480222.1/KAG0481108.1/KAG0484982.1/KAG0489044.1/KAG0491865.1/KAG0492163.1/KAG0492353.1/KAG0496605.1/KAG0497319.1/KAG0497390.1/KAG0498665.1/KAG0499284.1/KAG0499645.1/KAG0499679.1	21
GO:0048437	floral organ development	21/666	284/12750	0.0685795	0.0685795	0.608831	KAG0447603.1/KAG0448103.1/KAG0452017.1/KAG0452018.1/KAG0452019.1/KAG0455592.1/KAG0455665.1/KAG0457171.1/KAG0469978.1/KAG0473746.1/KAG0476197.1/KAG0476230.1/KAG0479958.1/KAG0480128.1/KAG0489034.1/KAG0489044.1/KAG0489225.1/KAG0492265.1/KAG0492487.1/KAG0495662.1/KAG0498627.1	21
GO:0071396	cellular response to lipid	21/666	317/12750	0.156499	0.156499	0.800082	KAG0452697.1/KAG0452698.1/KAG0452818.1/KAG0460924.1/KAG0461196.1/KAG0461230.1/KAG0463660.1/KAG0464100.1/KAG0473431.1/KAG0473746.1/KAG0473999.1/KAG0477096.1/KAG0485260.1/KAG0485296.1/KAG0488327.1/KAG0488329.1/KAG0489044.1/KAG0489225.1/KAG0491343.1/KAG0492163.1/KAG0497029.1	21
GO:0018193	peptidyl-amino acid modification	21/666	379/12750	0.422025	0.422025	0.951369	KAG0452697.1/KAG0452698.1/KAG0453023.1/KAG0458414.1/KAG0460924.1/KAG0461470.1/KAG0463660.1/KAG0466342.1/KAG0477096.1/KAG0477128.1/KAG0477159.1/KAG0479508.1/KAG0484267.1/KAG0484673.1/KAG0485260.1/KAG0485296.1/KAG0485955.1/KAG0488327.1/KAG0488329.1/KAG0491740.1/KAG0496494.1	21
GO:0009793	embryo development ending in seed dormancy	21/666	398/12750	0.51361	0.51361	0.951369	KAG0449374.1/KAG0451752.1/KAG0452582.1/KAG0453286.1/KAG0454681.1/KAG0457522.1/KAG0457889.1/KAG0457940.1/KAG0458326.1/KAG0467533.1/KAG0472611.1/KAG0472811.1/KAG0477161.1/KAG0481324.1/KAG0484982.1/KAG0485014.1/KAG0485033.1/KAG0489044.1/KAG0489242.1/KAG0496482.1/KAG0499284.1	21
GO:0014070	response to organic cyclic compound	21/666	445/12750	0.717505	0.717505	0.951369	KAG0449895.1/KAG0452818.1/KAG0453196.1/KAG0453344.1/KAG0461196.1/KAG0461230.1/KAG0464100.1/KAG0464467.1/KAG0470008.1/KAG0472807.1/KAG0473746.1/KAG0473999.1/KAG0480145.1/KAG0484924.1/KAG0488630.1/KAG0488633.1/KAG0489044.1/KAG0491740.1/KAG0491761.1/KAG0491765.1/KAG0492481.1	21
GO:0030163	protein catabolic process	21/666	456/12750	0.756997	0.756997	0.951369	KAG0451752.1/KAG0455592.1/KAG0457024.1/KAG0460639.1/KAG0476251.1/KAG0476845.1/KAG0479489.1/KAG0480357.1/KAG0485738.1/KAG0488630.1/KAG0488633.1/KAG0489231.1/KAG0492258.1/KAG0492260.1/KAG0492378.1/KAG0492417.1/KAG0492594.1/KAG0493010.1/KAG0497211.1/KAG0497480.1/KAG0498898.1	21
GO:0010038	response to metal ion	21/666	462/12750	0.77697	0.77697	0.951369	KAG0449895.1/KAG0450037.1/KAG0452717.1/KAG0453344.1/KAG0455546.1/KAG0460620.1/KAG0461104.1/KAG0467732.1/KAG0470008.1/KAG0470665.1/KAG0473746.1/KAG0479735.1/KAG0480145.1/KAG0480213.1/KAG0480872.1/KAG0484924.1/KAG0488532.1/KAG0491343.1/KAG0492345.1/KAG0492795.1/KAG0499083.1	21
GO:0046872	metal ion binding	21/666	462/12750	0.77697	0.77697	0.951369	KAG0449330.1/KAG0452343.1/KAG0452397.1/KAG0452717.1/KAG0455042.1/KAG0457135.1/KAG0460620.1/KAG0460707.1/KAG0461730.1/KAG0466622.1/KAG0477096.1/KAG0477130.1/KAG0479385.1/KAG0479735.1/KAG0481324.1/KAG0485274.1/KAG0488828.1/KAG0491343.1/KAG0493111.1/KAG0495969.1/KAG0495995.1	21
GO:0043169	cation binding	21/666	477/12750	0.821983	0.821983	0.951369	KAG0449330.1/KAG0452343.1/KAG0452397.1/KAG0452717.1/KAG0455042.1/KAG0457135.1/KAG0460620.1/KAG0460707.1/KAG0461730.1/KAG0466622.1/KAG0477096.1/KAG0477130.1/KAG0479385.1/KAG0479735.1/KAG0481324.1/KAG0485274.1/KAG0488828.1/KAG0491343.1/KAG0493111.1/KAG0495969.1/KAG0495995.1	21
GO:0042546	cell wall biogenesis	20/666	164/12750	0.000351068	0.000351068	0.023908	KAG0449419.1/KAG0449420.1/KAG0450272.1/KAG0452331.1/KAG0460531.1/KAG0461514.1/KAG0463869.1/KAG0466216.1/KAG0467287.1/KAG0467293.1/KAG0473945.1/KAG0473948.1/KAG0476264.1/KAG0481405.1/KAG0485014.1/KAG0488090.1/KAG0489047.1/KAG0489323.1/KAG0499153.1/KAG0499404.1	20
GO:0019199	transmembrane receptor protein kinase activity	20/666	168/12750	0.000481775	0.000481775	0.0289445	KAG0451692.1/KAG0457723.1/KAG0461696.1/KAG0470280.1/KAG0472811.1/KAG0479497.1/KAG0479634.1/KAG0480222.1/KAG0481108.1/KAG0484982.1/KAG0489044.1/KAG0491865.1/KAG0492163.1/KAG0492353.1/KAG0496605.1/KAG0497319.1/KAG0498665.1/KAG0499284.1/KAG0499645.1/KAG0499679.1	20
GO:0071555	cell wall organization	20/666	170/12750	0.000561684	0.000561684	0.0321385	KAG0452017.1/KAG0452018.1/KAG0452019.1/KAG0452331.1/KAG0463293.1/KAG0469803.1/KAG0469805.1/KAG0473431.1/KAG0473802.1/KAG0473945.1/KAG0473948.1/KAG0476145.1/KAG0476264.1/KAG0488090.1/KAG0489323.1/KAG0492487.1/KAG0492795.1/KAG0498270.1/KAG0499404.1/KAG0499679.1	20
GO:0004888	transmembrane signaling receptor activity	20/666	188/12750	0.00196263	0.00196263	0.0664299	KAG0451692.1/KAG0457723.1/KAG0461696.1/KAG0470280.1/KAG0472811.1/KAG0479497.1/KAG0479634.1/KAG0480222.1/KAG0481108.1/KAG0484982.1/KAG0489044.1/KAG0491865.1/KAG0492163.1/KAG0492353.1/KAG0496605.1/KAG0497319.1/KAG0498665.1/KAG0499284.1/KAG0499645.1/KAG0499679.1	20
GO:0038023	signaling receptor activity	20/666	226/12750	0.0148319	0.0148319	0.251172	KAG0451692.1/KAG0457723.1/KAG0461696.1/KAG0470280.1/KAG0472811.1/KAG0479497.1/KAG0479634.1/KAG0480222.1/KAG0481108.1/KAG0484982.1/KAG0489044.1/KAG0491865.1/KAG0492163.1/KAG0492353.1/KAG0496605.1/KAG0497319.1/KAG0498665.1/KAG0499284.1/KAG0499645.1/KAG0499679.1	20
GO:0007389	pattern specification process	20/666	227/12750	0.0154994	0.0154994	0.258515	KAG0449895.1/KAG0452678.1/KAG0458326.1/KAG0461196.1/KAG0461227.1/KAG0461230.1/KAG0461730.1/KAG0464100.1/KAG0464467.1/KAG0470008.1/KAG0472811.1/KAG0476754.1/KAG0479958.1/KAG0480145.1/KAG0484267.1/KAG0488104.1/KAG0489242.1/KAG0492265.1/KAG0496482.1/KAG0499679.1	20
GO:0051301	cell division	20/666	231/12750	0.0184087	0.0184087	0.27172	KAG0449374.1/KAG0449419.1/KAG0449420.1/KAG0450037.1/KAG0450923.1/KAG0452360.1/KAG0452371.1/KAG0453286.1/KAG0461104.1/KAG0461514.1/KAG0463869.1/KAG0466216.1/KAG0467287.1/KAG0467293.1/KAG0485014.1/KAG0485033.1/KAG0492321.1/KAG0495630.1/KAG0495953.1/KAG0496011.1	20
GO:0009611	response to wounding	20/666	247/12750	0.0344685	0.0344685	0.389188	KAG0447603.1/KAG0448963.1/KAG0452360.1/KAG0452371.1/KAG0455325.1/KAG0461201.1/KAG0461224.1/KAG0463573.1/KAG0463585.1/KAG0464270.1/KAG0473810.1/KAG0485147.1/KAG0488544.1/KAG0491865.1/KAG0497295.1/KAG0497319.1/KAG0497687.1/KAG0497702.1/KAG0497812.1/KAG0497866.1	20
GO:0050832	defense response to fungus	20/666	277/12750	0.0891456	0.0891456	0.69164	KAG0452343.1/KAG0452698.1/KAG0463573.1/KAG0463585.1/KAG0467533.1/KAG0473746.1/KAG0477223.1/KAG0485738.1/KAG0485864.1/KAG0488327.1/KAG0488329.1/KAG0488532.1/KAG0488855.1/KAG0488856.1/KAG0489001.1/KAG0491551.1/KAG0492163.1/KAG0493111.1/KAG0498914.1/KAG0499679.1	20
GO:0040008	regulation of growth	20/666	331/12750	0.281731	0.281731	0.951369	KAG0448967.1/KAG0452818.1/KAG0455592.1/KAG0455665.1/KAG0457716.1/KAG0457889.1/KAG0457940.1/KAG0469978.1/KAG0470539.1/KAG0470812.1/KAG0472530.1/KAG0473746.1/KAG0473999.1/KAG0480204.1/KAG0484267.1/KAG0485079.1/KAG0495630.1/KAG0497390.1/KAG0497690.1/KAG0499679.1	20
GO:0044427	chromosomal part	20/666	342/12750	0.33291	0.33291	0.951369	KAG0450805.1/KAG0452383.1/KAG0455042.1/KAG0455650.1/KAG0457409.1/KAG0457889.1/KAG0457940.1/KAG0461139.1/KAG0464194.1/KAG0464454.1/KAG0466514.1/KAG0470208.1/KAG0472807.1/KAG0477128.1/KAG0477209.1/KAG0477213.1/KAG0479580.1/KAG0485079.1/KAG0488076.1/KAG0489381.1	20
GO:0042742	defense response to bacterium	20/666	380/12750	0.519471	0.519471	0.951369	KAG0463758.1/KAG0463884.1/KAG0463894.1/KAG0466975.1/KAG0467533.1/KAG0467651.1/KAG0470280.1/KAG0473629.1/KAG0473746.1/KAG0480083.1/KAG0485738.1/KAG0485864.1/KAG0488102.1/KAG0488855.1/KAG0488856.1/KAG0491551.1/KAG0497295.1/KAG0497702.1/KAG0498914.1/KAG0499679.1	20
GO:0008610	lipid biosynthetic process	20/666	381/12750	0.524334	0.524334	0.951369	KAG0452229.1/KAG0457979.1/KAG0457980.1/KAG0457999.1/KAG0458076.1/KAG0460715.1/KAG0467533.1/KAG0473311.1/KAG0474181.1/KAG0477042.1/KAG0481323.1/KAG0481761.1/KAG0488768.1/KAG0489350.1/KAG0495767.1/KAG0497029.1/KAG0498774.1/KAG0499030.1/KAG0499531.1/KAG0499537.1	20

## Sheet: Table S4
Table S4. GO enrichment analysis of shared up-regulated differentially expressed genes among six pairwise comparisons.
ID	Description	GeneRatio	BgRatio	pvalue	p.adjust	qvalue	geneID	Count
GO:0080134	regulation of response to stress	28/445	464/12750	0.00346649	0.00346649	0.205253	KAG0447093.1/KAG0448724.1/KAG0452318.1/KAG0453280.1/KAG0454513.1/KAG0457685.1/KAG0458543.1/KAG0460443.1/KAG0463283.1/KAG0466613.1/KAG0466874.1/KAG0467084.1/KAG0472718.1/KAG0472727.1/KAG0473783.1/KAG0474029.1/KAG0477320.1/KAG0477410.1/KAG0479816.1/KAG0479839.1/KAG0481649.1/KAG0484638.1/KAG0489197.1/KAG0489199.1/KAG0496583.1/KAG0498580.1/KAG0498621.1/KAG0499279.1	28
GO:1905392	plant organ morphogenesis	27/445	456/12750	0.0052309	0.0052309	0.232665	KAG0447617.1/KAG0448502.1/KAG0448504.1/KAG0449649.1/KAG0452055.1/KAG0452521.1/KAG0454533.1/KAG0455601.1/KAG0464023.1/KAG0464386.1/KAG0466143.1/KAG0466773.1/KAG0467055.1/KAG0472718.1/KAG0472727.1/KAG0479531.1/KAG0479571.1/KAG0479889.1/KAG0480752.1/KAG0480980.1/KAG0484638.1/KAG0487898.1/KAG0487899.1/KAG0491388.1/KAG0495317.1/KAG0496584.1/KAG0499715.1	27
GO:0010038	response to metal ion	27/445	462/12750	0.00620326	0.00620326	0.237245	KAG0447617.1/KAG0455347.1/KAG0455547.1/KAG0458223.1/KAG0460559.1/KAG0464099.1/KAG0464111.1/KAG0464256.1/KAG0466236.1/KAG0467495.1/KAG0469558.1/KAG0470412.1/KAG0470437.1/KAG0473314.1/KAG0476320.1/KAG0480759.1/KAG0488156.1/KAG0488754.1/KAG0489147.1/KAG0492467.1/KAG0496009.1/KAG0496583.1/KAG0498080.1/KAG0498176.1/KAG0498580.1/KAG0498621.1/KAG0498954.1	27
GO:0019748	secondary metabolic process	26/445	293/12750	1.23717e-05	1.23717e-05	0.00905523	KAG0453219.1/KAG0455171.1/KAG0455172.1/KAG0455386.1/KAG0455627.1/KAG0457322.1/KAG0457323.1/KAG0458475.1/KAG0460595.1/KAG0460596.1/KAG0463771.1/KAG0463950.1/KAG0469618.1/KAG0470711.1/KAG0473894.1/KAG0476727.1/KAG0479876.1/KAG0480427.1/KAG0480449.1/KAG0480765.1/KAG0485085.1/KAG0485403.1/KAG0488900.1/KAG0496583.1/KAG0497833.1/KAG0498621.1	26
GO:0005975	carbohydrate metabolic process	26/445	470/12750	0.0139103	0.0139103	0.339075	KAG0446596.1/KAG0448502.1/KAG0448504.1/KAG0448657.1/KAG0452055.1/KAG0452213.1/KAG0452470.1/KAG0453356.1/KAG0455171.1/KAG0455172.1/KAG0457667.1/KAG0458214.1/KAG0464256.1/KAG0464386.1/KAG0470351.1/KAG0472595.1/KAG0473264.1/KAG0479971.1/KAG0481468.1/KAG0487898.1/KAG0487899.1/KAG0492301.1/KAG0498080.1/KAG0498863.1/KAG0499152.1/KAG0499715.1	26
GO:0010015	root morphogenesis	24/445	308/12750	0.000205384	0.000205384	0.0627229	KAG0448502.1/KAG0448504.1/KAG0449649.1/KAG0452055.1/KAG0452521.1/KAG0454533.1/KAG0455601.1/KAG0464023.1/KAG0464386.1/KAG0466773.1/KAG0467055.1/KAG0472718.1/KAG0472727.1/KAG0479531.1/KAG0479571.1/KAG0479889.1/KAG0480752.1/KAG0480980.1/KAG0484638.1/KAG0487898.1/KAG0487899.1/KAG0495317.1/KAG0496584.1/KAG0499715.1	24
GO:0046677	response to antibiotic	24/445	329/12750	0.000540079	0.000540079	0.106076	KAG0447617.1/KAG0448657.1/KAG0452318.1/KAG0453356.1/KAG0457096.1/KAG0457425.1/KAG0457508.1/KAG0457685.1/KAG0461502.1/KAG0466874.1/KAG0469558.1/KAG0470381.1/KAG0476529.1/KAG0479753.1/KAG0479767.1/KAG0480859.1/KAG0481649.1/KAG0481746.1/KAG0488156.1/KAG0488764.1/KAG0498580.1/KAG0498621.1/KAG0498812.1/KAG0498954.1	24
GO:0014070	response to organic cyclic compound	24/445	445/12750	0.0231813	0.0231813	0.441511	KAG0447617.1/KAG0448724.1/KAG0452318.1/KAG0457425.1/KAG0457508.1/KAG0457685.1/KAG0461502.1/KAG0463636.1/KAG0464023.1/KAG0466701.1/KAG0466874.1/KAG0469558.1/KAG0470381.1/KAG0476218.1/KAG0476529.1/KAG0480859.1/KAG0481649.1/KAG0481746.1/KAG0488764.1/KAG0498580.1/KAG0498621.1/KAG0498692.1/KAG0498700.1/KAG0498812.1	24
GO:0009733	response to auxin	23/445	374/12750	0.00617823	0.00617823	0.237245	KAG0447617.1/KAG0450660.1/KAG0452521.1/KAG0453219.1/KAG0455627.1/KAG0457508.1/KAG0458475.1/KAG0463996.1/KAG0466701.1/KAG0466773.1/KAG0469558.1/KAG0469697.1/KAG0476218.1/KAG0476550.1/KAG0476559.1/KAG0479889.1/KAG0480752.1/KAG0484905.1/KAG0491976.1/KAG0492030.1/KAG0492031.1/KAG0495317.1/KAG0498580.1	23
GO:0009617	response to bacterium	23/445	465/12750	0.0587193	0.0587193	0.583988	KAG0449227.1/KAG0457685.1/KAG0458543.1/KAG0463283.1/KAG0463774.1/KAG0466613.1/KAG0466875.1/KAG0469558.1/KAG0474029.1/KAG0476529.1/KAG0481746.1/KAG0484317.1/KAG0485372.1/KAG0488353.1/KAG0489301.1/KAG0492889.1/KAG0496583.1/KAG0498315.1/KAG0498539.1/KAG0498580.1/KAG0498621.1/KAG0498692.1/KAG0498700.1	23
GO:0016758	transferase activity, transferring hexosyl groups	22/445	299/12750	0.000812384	0.000812384	0.12709	KAG0448502.1/KAG0448504.1/KAG0448657.1/KAG0451873.1/KAG0452213.1/KAG0452470.1/KAG0453326.1/KAG0453356.1/KAG0454506.1/KAG0457667.1/KAG0461502.1/KAG0463707.1/KAG0463950.1/KAG0466956.1/KAG0469564.1/KAG0470351.1/KAG0470558.1/KAG0484751.1/KAG0485085.1/KAG0492301.1/KAG0498863.1/KAG0499715.1	22
GO:0016757	transferase activity, transferring glycosyl groups	22/445	337/12750	0.00366086	0.00366086	0.205253	KAG0448502.1/KAG0448504.1/KAG0448657.1/KAG0451873.1/KAG0452213.1/KAG0452470.1/KAG0453326.1/KAG0453356.1/KAG0454506.1/KAG0457667.1/KAG0461502.1/KAG0463707.1/KAG0463950.1/KAG0466956.1/KAG0469564.1/KAG0470351.1/KAG0470558.1/KAG0484751.1/KAG0485085.1/KAG0492301.1/KAG0498863.1/KAG0499715.1	22
GO:0044550	secondary metabolite biosynthetic process	21/445	204/12750	9.19554e-06	9.19554e-06	0.00905523	KAG0453219.1/KAG0455171.1/KAG0455172.1/KAG0455386.1/KAG0455627.1/KAG0457322.1/KAG0457323.1/KAG0458475.1/KAG0463771.1/KAG0463950.1/KAG0469618.1/KAG0470711.1/KAG0476727.1/KAG0479876.1/KAG0480427.1/KAG0480449.1/KAG0480765.1/KAG0485085.1/KAG0485403.1/KAG0497833.1/KAG0498621.1	21
GO:0009409	response to cold	21/445	332/12750	0.00637467	0.00637467	0.237245	KAG0448657.1/KAG0451385.1/KAG0453356.1/KAG0454989.1/KAG0455025.1/KAG0457995.1/KAG0458223.1/KAG0470558.1/KAG0470670.1/KAG0470843.1/KAG0470869.1/KAG0472830.1/KAG0472988.1/KAG0472989.1/KAG0473293.1/KAG0477403.1/KAG0479876.1/KAG0480859.1/KAG0487898.1/KAG0487899.1/KAG0492132.1	21
GO:0042592	homeostatic process	21/445	468/12750	0.143133	0.143133	0.717557	KAG0447617.1/KAG0450417.1/KAG0452978.1/KAG0455347.1/KAG0455547.1/KAG0458159.1/KAG0458327.1/KAG0458499.1/KAG0463251.1/KAG0466082.1/KAG0469697.1/KAG0470412.1/KAG0477320.1/KAG0477410.1/KAG0484404.1/KAG0484638.1/KAG0487898.1/KAG0487899.1/KAG0497639.1/KAG0498176.1/KAG0498621.1	21
GO:0015075	ion transmembrane transporter activity	21/445	478/12750	0.165165	0.165165	0.735667	KAG0452923.1/KAG0454755.1/KAG0454946.1/KAG0455601.1/KAG0457392.1/KAG0457798.1/KAG0463251.1/KAG0469697.1/KAG0470437.1/KAG0470843.1/KAG0470869.1/KAG0472718.1/KAG0472727.1/KAG0473314.1/KAG0489124.1/KAG0491560.1/KAG0492244.1/KAG0495503.1/KAG0497639.1/KAG0497756.1/KAG0498176.1	21
GO:0048878	chemical homeostasis	20/445	394/12750	0.060351	0.060351	0.583988	KAG0447617.1/KAG0450417.1/KAG0452978.1/KAG0455347.1/KAG0455547.1/KAG0458327.1/KAG0458499.1/KAG0463251.1/KAG0466082.1/KAG0469697.1/KAG0470412.1/KAG0477320.1/KAG0477410.1/KAG0484404.1/KAG0484638.1/KAG0487898.1/KAG0487899.1/KAG0497639.1/KAG0498176.1/KAG0498621.1	20
GO:0009966	regulation of signal transduction	20/445	500/12750	0.296132	0.296132	0.828687	KAG0448667.1/KAG0453010.1/KAG0458159.1/KAG0458543.1/KAG0466613.1/KAG0469425.1/KAG0469558.1/KAG0474029.1/KAG0476320.1/KAG0477320.1/KAG0477410.1/KAG0479531.1/KAG0479571.1/KAG0481124.1/KAG0481673.1/KAG0488647.1/KAG0489197.1/KAG0489199.1/KAG0492132.1/KAG0498438.1	20
GO:0031347	regulation of defense response	19/445	300/12750	0.00909326	0.00909326	0.269823	KAG0447093.1/KAG0448724.1/KAG0452318.1/KAG0457685.1/KAG0458543.1/KAG0460443.1/KAG0463283.1/KAG0466613.1/KAG0466874.1/KAG0467084.1/KAG0473783.1/KAG0474029.1/KAG0481649.1/KAG0484638.1/KAG0489197.1/KAG0489199.1/KAG0496583.1/KAG0498621.1/KAG0499279.1	19
GO:0048585	negative regulation of response to stimulus	19/445	357/12750	0.0450755	0.0450755	0.554238	KAG0447617.1/KAG0458159.1/KAG0466613.1/KAG0466874.1/KAG0469425.1/KAG0473783.1/KAG0476320.1/KAG0477320.1/KAG0477410.1/KAG0481124.1/KAG0481649.1/KAG0481673.1/KAG0484638.1/KAG0488647.1/KAG0491737.1/KAG0492132.1/KAG0498438.1/KAG0498580.1/KAG0499279.1	19
GO:0001067	regulatory region nucleic acid binding	19/445	380/12750	0.0740402	0.0740402	0.603632	KAG0447617.1/KAG0457425.1/KAG0457685.1/KAG0460443.1/KAG0466874.1/KAG0469435.1/KAG0469558.1/KAG0472829.1/KAG0477000.1/KAG0480514.1/KAG0480980.1/KAG0481649.1/KAG0481701.1/KAG0488184.1/KAG0491737.1/KAG0498621.1/KAG0498629.1/KAG0498716.1/KAG0498733.1	19
GO:0044212	transcription regulatory region DNA binding	19/445	380/12750	0.0740402	0.0740402	0.603632	KAG0447617.1/KAG0457425.1/KAG0457685.1/KAG0460443.1/KAG0466874.1/KAG0469435.1/KAG0469558.1/KAG0472829.1/KAG0477000.1/KAG0480514.1/KAG0480980.1/KAG0481649.1/KAG0481701.1/KAG0488184.1/KAG0491737.1/KAG0498621.1/KAG0498629.1/KAG0498716.1/KAG0498733.1	19
GO:0009908	flower development	19/445	406/12750	0.11944	0.11944	0.662562	KAG0466613.1/KAG0467055.1/KAG0470089.1/KAG0472714.1/KAG0472731.1/KAG0473594.1/KAG0476199.1/KAG0476218.1/KAG0477215.1/KAG0480980.1/KAG0481701.1/KAG0484317.1/KAG0485403.1/KAG0489197.1/KAG0489199.1/KAG0491388.1/KAG0498315.1/KAG0498539.1/KAG0498580.1	19
GO:0090567	reproductive shoot system development	19/445	425/12750	0.161372	0.161372	0.735667	KAG0466613.1/KAG0467055.1/KAG0470089.1/KAG0472714.1/KAG0472731.1/KAG0473594.1/KAG0476199.1/KAG0476218.1/KAG0477215.1/KAG0480980.1/KAG0481701.1/KAG0484317.1/KAG0485403.1/KAG0489197.1/KAG0489199.1/KAG0491388.1/KAG0498315.1/KAG0498539.1/KAG0498580.1	19
GO:0044459	plasma membrane part	19/445	444/12750	0.210271	0.210271	0.807187	KAG0450852.1/KAG0455347.1/KAG0457798.1/KAG0463682.1/KAG0466082.1/KAG0466393.1/KAG0469697.1/KAG0470089.1/KAG0473314.1/KAG0480744.1/KAG0484905.1/KAG0485391.1/KAG0488002.1/KAG0488003.1/KAG0492724.1/KAG0497684.1/KAG0498692.1/KAG0498700.1/KAG0499279.1	19
GO:0030163	protein catabolic process	19/445	456/12750	0.244352	0.244352	0.828687	KAG0451853.1/KAG0452521.1/KAG0454513.1/KAG0463908.1/KAG0466613.1/KAG0467052.1/KAG0470081.1/KAG0473293.1/KAG0475803.1/KAG0476160.1/KAG0477320.1/KAG0477410.1/KAG0480229.1/KAG0480859.1/KAG0489301.1/KAG0491631.1/KAG0492889.1/KAG0496487.1/KAG0497894.1	19
GO:0009790	embryo development	19/445	467/12750	0.277457	0.277457	0.828687	KAG0446866.1/KAG0448724.1/KAG0454533.1/KAG0454878.1/KAG0454965.1/KAG0455565.1/KAG0458159.1/KAG0463996.1/KAG0464023.1/KAG0467055.1/KAG0467582.1/KAG0472847.1/KAG0473594.1/KAG0475978.1/KAG0476199.1/KAG0489124.1/KAG0489283.1/KAG0498438.1/KAG0498580.1	19
GO:0051254	positive regulation of RNA metabolic process	19/445	496/12750	0.371066	0.371066	0.831118	KAG0453010.1/KAG0457685.1/KAG0460443.1/KAG0461261.1/KAG0464023.1/KAG0466143.1/KAG0466773.1/KAG0470381.1/KAG0470670.1/KAG0472829.1/KAG0473473.1/KAG0473493.1/KAG0477000.1/KAG0480514.1/KAG0480980.1/KAG0498438.1/KAG0498621.1/KAG0498716.1/KAG0498733.1	19
GO:0044262	cellular carbohydrate metabolic process	18/445	320/12750	0.0319063	0.0319063	0.518959	KAG0448502.1/KAG0448504.1/KAG0448657.1/KAG0452055.1/KAG0453356.1/KAG0455171.1/KAG0455172.1/KAG0457667.1/KAG0458214.1/KAG0464256.1/KAG0464386.1/KAG0472595.1/KAG0481468.1/KAG0487898.1/KAG0487899.1/KAG0492301.1/KAG0499152.1/KAG0499715.1	18
GO:0042742	defense response to bacterium	18/445	380/12750	0.117237	0.117237	0.658383	KAG0449227.1/KAG0457685.1/KAG0458543.1/KAG0463283.1/KAG0463774.1/KAG0466613.1/KAG0466875.1/KAG0469558.1/KAG0474029.1/KAG0476529.1/KAG0481746.1/KAG0484317.1/KAG0485372.1/KAG0488353.1/KAG0489301.1/KAG0492889.1/KAG0496583.1/KAG0498621.1	18
GO:0051603	proteolysis involved in cellular protein catabolic process	18/445	389/12750	0.136633	0.136633	0.700974	KAG0451853.1/KAG0452521.1/KAG0454513.1/KAG0463908.1/KAG0466613.1/KAG0467052.1/KAG0470081.1/KAG0473293.1/KAG0475803.1/KAG0476160.1/KAG0477320.1/KAG0477410.1/KAG0480229.1/KAG0480859.1/KAG0489301.1/KAG0491631.1/KAG0492889.1/KAG0497894.1	18
GO:1901698	response to nitrogen compound	18/445	401/12750	0.165185	0.165185	0.735667	KAG0454513.1/KAG0457557.1/KAG0457685.1/KAG0461738.1/KAG0464023.1/KAG0464224.1/KAG0466701.1/KAG0469558.1/KAG0472829.1/KAG0473293.1/KAG0480126.1/KAG0480229.1/KAG0480759.1/KAG0496583.1/KAG0498580.1/KAG0498621.1/KAG0498716.1/KAG0498733.1	18
GO:0044257	cellular protein catabolic process	18/445	405/12750	0.175363	0.175363	0.740593	KAG0451853.1/KAG0452521.1/KAG0454513.1/KAG0463908.1/KAG0466613.1/KAG0467052.1/KAG0470081.1/KAG0473293.1/KAG0475803.1/KAG0476160.1/KAG0477320.1/KAG0477410.1/KAG0480229.1/KAG0480859.1/KAG0489301.1/KAG0491631.1/KAG0492889.1/KAG0497894.1	18
GO:0048468	cell development	18/445	427/12750	0.236748	0.236748	0.828687	KAG0447255.1/KAG0448502.1/KAG0448504.1/KAG0449649.1/KAG0454533.1/KAG0455347.1/KAG0457458.1/KAG0457985.1/KAG0464023.1/KAG0466082.1/KAG0476904.1/KAG0477320.1/KAG0477410.1/KAG0481673.1/KAG0484872.1/KAG0487898.1/KAG0487899.1/KAG0499715.1	18
GO:1902680	positive regulation of RNA biosynthetic process	18/445	473/12750	0.386939	0.386939	0.831118	KAG0453010.1/KAG0457685.1/KAG0460443.1/KAG0461261.1/KAG0466143.1/KAG0466773.1/KAG0470381.1/KAG0470670.1/KAG0472829.1/KAG0473473.1/KAG0473493.1/KAG0477000.1/KAG0480514.1/KAG0480980.1/KAG0498438.1/KAG0498621.1/KAG0498716.1/KAG0498733.1	18
GO:1903508	positive regulation of nucleic acid-templated transcription	18/445	473/12750	0.386939	0.386939	0.831118	KAG0453010.1/KAG0457685.1/KAG0460443.1/KAG0461261.1/KAG0466143.1/KAG0466773.1/KAG0470381.1/KAG0470670.1/KAG0472829.1/KAG0473473.1/KAG0473493.1/KAG0477000.1/KAG0480514.1/KAG0480980.1/KAG0498438.1/KAG0498621.1/KAG0498716.1/KAG0498733.1	18
GO:0019899	enzyme binding	18/445	476/12750	0.397327	0.397327	0.831118	KAG0453010.1/KAG0454513.1/KAG0454533.1/KAG0461738.1/KAG0463908.1/KAG0466082.1/KAG0466660.1/KAG0467582.1/KAG0473293.1/KAG0476788.1/KAG0476904.1/KAG0480859.1/KAG0488709.1/KAG0488714.1/KAG0488715.1/KAG0488716.1/KAG0492132.1/KAG0495952.1	18
GO:0043168	anion binding	18/445	479/12750	0.407744	0.407744	0.831118	KAG0447606.1/KAG0450660.1/KAG0453280.1/KAG0455115.1/KAG0464099.1/KAG0464111.1/KAG0466100.1/KAG0474009.1/KAG0476236.1/KAG0484235.1/KAG0484910.1/KAG0485162.1/KAG0488050.1/KAG0489147.1/KAG0489197.1/KAG0489199.1/KAG0492467.1/KAG0496354.1	18
GO:0032787	monocarboxylic acid metabolic process	17/445	339/12750	0.0857702	0.0857702	0.603632	KAG0450098.1/KAG0455171.1/KAG0455172.1/KAG0457322.1/KAG0457323.1/KAG0458214.1/KAG0461502.1/KAG0473264.1/KAG0479753.1/KAG0479767.1/KAG0481468.1/KAG0485162.1/KAG0487898.1/KAG0487899.1/KAG0489283.1/KAG0495801.1/KAG0497196.1	17
GO:0043632	modification-dependent macromolecule catabolic process	17/445	348/12750	0.102471	0.102471	0.638823	KAG0452521.1/KAG0454513.1/KAG0463908.1/KAG0466613.1/KAG0467052.1/KAG0470081.1/KAG0473293.1/KAG0475803.1/KAG0476160.1/KAG0477320.1/KAG0477410.1/KAG0480229.1/KAG0480859.1/KAG0485663.1/KAG0485692.1/KAG0485693.1/KAG0497894.1	17
GO:0009620	response to fungus	17/445	371/12750	0.153713	0.153713	0.720412	KAG0451917.1/KAG0452318.1/KAG0460559.1/KAG0464023.1/KAG0464466.1/KAG0466613.1/KAG0467084.1/KAG0469558.1/KAG0472829.1/KAG0473783.1/KAG0475803.1/KAG0488764.1/KAG0498080.1/KAG0498580.1/KAG0498716.1/KAG0498733.1/KAG0498812.1	17
GO:0002376	immune system process	17/445	379/12750	0.174333	0.174333	0.740593	KAG0451853.1/KAG0454513.1/KAG0457685.1/KAG0461738.1/KAG0463283.1/KAG0464023.1/KAG0466082.1/KAG0466613.1/KAG0476529.1/KAG0479395.1/KAG0484317.1/KAG0488002.1/KAG0488003.1/KAG0496583.1/KAG0498080.1/KAG0498621.1/KAG0499279.1	17
GO:0009793	embryo development ending in seed dormancy	17/445	398/12750	0.228552	0.228552	0.828687	KAG0446866.1/KAG0448724.1/KAG0454533.1/KAG0454878.1/KAG0454965.1/KAG0463996.1/KAG0464023.1/KAG0467055.1/KAG0467582.1/KAG0472847.1/KAG0473594.1/KAG0475978.1/KAG0476199.1/KAG0489124.1/KAG0489283.1/KAG0498438.1/KAG0498580.1	17
GO:0031327	negative regulation of cellular biosynthetic process	17/445	417/12750	0.289046	0.289046	0.828687	KAG0447617.1/KAG0449227.1/KAG0460443.1/KAG0461261.1/KAG0463676.1/KAG0469686.1/KAG0472714.1/KAG0472731.1/KAG0476218.1/KAG0477320.1/KAG0477410.1/KAG0485634.1/KAG0488423.1/KAG0488984.1/KAG0491737.1/KAG0492195.1/KAG0492926.1	17
GO:0016567	protein ubiquitination	17/445	420/12750	0.299061	0.299061	0.828687	KAG0448667.1/KAG0452521.1/KAG0453010.1/KAG0463945.1/KAG0467052.1/KAG0470081.1/KAG0473293.1/KAG0475803.1/KAG0476160.1/KAG0477320.1/KAG0477410.1/KAG0488754.1/KAG0497337.1/KAG0497894.1/KAG0498556.1/KAG0498557.1/KAG0498559.1	17
GO:0009890	negative regulation of biosynthetic process	17/445	422/12750	0.305798	0.305798	0.828687	KAG0447617.1/KAG0449227.1/KAG0460443.1/KAG0461261.1/KAG0463676.1/KAG0469686.1/KAG0472714.1/KAG0472731.1/KAG0476218.1/KAG0477320.1/KAG0477410.1/KAG0485634.1/KAG0488423.1/KAG0488984.1/KAG0491737.1/KAG0492195.1/KAG0492926.1	17
GO:0040007	growth	17/445	437/12750	0.357589	0.357589	0.831118	KAG0448502.1/KAG0448504.1/KAG0464023.1/KAG0473594.1/KAG0476199.1/KAG0476550.1/KAG0476559.1/KAG0476904.1/KAG0477320.1/KAG0477410.1/KAG0479816.1/KAG0479839.1/KAG0480980.1/KAG0481673.1/KAG0484872.1/KAG0485403.1/KAG0499715.1	17
GO:0048229	gametophyte development	17/445	437/12750	0.357589	0.357589	0.831118	KAG0451917.1/KAG0454506.1/KAG0460595.1/KAG0460596.1/KAG0467052.1/KAG0470089.1/KAG0472847.1/KAG0475978.1/KAG0477215.1/KAG0480859.1/KAG0481701.1/KAG0481746.1/KAG0484872.1/KAG0488156.1/KAG0488984.1/KAG0489057.1/KAG0492195.1	17
GO:0071229	cellular response to acid chemical	17/445	438/12750	0.361107	0.361107	0.831118	KAG0448657.1/KAG0452318.1/KAG0452923.1/KAG0453356.1/KAG0455386.1/KAG0466613.1/KAG0466701.1/KAG0467306.1/KAG0470843.1/KAG0470869.1/KAG0473619.1/KAG0476529.1/KAG0476727.1/KAG0481124.1/KAG0488636.1/KAG0492017.1/KAG0492926.1	17
GO:0032446	protein modification by small protein conjugation	17/445	441/12750	0.371699	0.371699	0.831118	KAG0448667.1/KAG0452521.1/KAG0453010.1/KAG0463945.1/KAG0467052.1/KAG0470081.1/KAG0473293.1/KAG0475803.1/KAG0476160.1/KAG0477320.1/KAG0477410.1/KAG0488754.1/KAG0497337.1/KAG0497894.1/KAG0498556.1/KAG0498557.1/KAG0498559.1	17
GO:0070647	protein modification by small protein conjugation or removal	17/445	480/12750	0.510989	0.510989	0.857516	KAG0448667.1/KAG0452521.1/KAG0453010.1/KAG0463945.1/KAG0467052.1/KAG0470081.1/KAG0473293.1/KAG0475803.1/KAG0476160.1/KAG0477320.1/KAG0477410.1/KAG0488754.1/KAG0497337.1/KAG0497894.1/KAG0498556.1/KAG0498557.1/KAG0498559.1	17
GO:0009751	response to salicylic acid	16/445	205/12750	0.00224414	0.00224414	0.205253	KAG0447617.1/KAG0452318.1/KAG0457425.1/KAG0457508.1/KAG0457685.1/KAG0461502.1/KAG0466874.1/KAG0469558.1/KAG0470381.1/KAG0476529.1/KAG0480859.1/KAG0481649.1/KAG0481746.1/KAG0488764.1/KAG0498621.1/KAG0498812.1	16
GO:0016746	transferase activity, transferring acyl groups	16/445	228/12750	0.00632887	0.00632887	0.237245	KAG0453315.1/KAG0455171.1/KAG0455172.1/KAG0458214.1/KAG0463771.1/KAG0466817.1/KAG0473894.1/KAG0475924.1/KAG0476550.1/KAG0476559.1/KAG0488900.1/KAG0495801.1/KAG0498692.1/KAG0498700.1/KAG0498954.1/KAG0499687.1	16
GO:0009723	response to ethylene	16/445	246/12750	0.0126132	0.0126132	0.322047	KAG0447617.1/KAG0457508.1/KAG0466236.1/KAG0466773.1/KAG0466874.1/KAG0469558.1/KAG0473293.1/KAG0476320.1/KAG0476550.1/KAG0476559.1/KAG0480759.1/KAG0480859.1/KAG0481649.1/KAG0496583.1/KAG0498621.1/KAG0498812.1	16
GO:0046686	response to cadmium ion	16/445	314/12750	0.0840528	0.0840528	0.603632	KAG0447617.1/KAG0458223.1/KAG0460559.1/KAG0464099.1/KAG0464111.1/KAG0464256.1/KAG0469558.1/KAG0470412.1/KAG0488156.1/KAG0488754.1/KAG0489147.1/KAG0492467.1/KAG0496009.1/KAG0498080.1/KAG0498621.1/KAG0498954.1	16
GO:0009414	response to water deprivation	16/445	347/12750	0.156874	0.156874	0.728249	KAG0448657.1/KAG0452559.1/KAG0453356.1/KAG0458223.1/KAG0469558.1/KAG0470670.1/KAG0470843.1/KAG0470869.1/KAG0472988.1/KAG0472989.1/KAG0473293.1/KAG0477320.1/KAG0477410.1/KAG0479531.1/KAG0479571.1/KAG0492132.1	16
GO:0009415	response to water	16/445	351/12750	0.167501	0.167501	0.740291	KAG0448657.1/KAG0452559.1/KAG0453356.1/KAG0458223.1/KAG0469558.1/KAG0470670.1/KAG0470843.1/KAG0470869.1/KAG0472988.1/KAG0472989.1/KAG0473293.1/KAG0477320.1/KAG0477410.1/KAG0479531.1/KAG0479571.1/KAG0492132.1	16
GO:0004842	ubiquitin-protein transferase activity	16/445	377/12750	0.244948	0.244948	0.828687	KAG0448667.1/KAG0452521.1/KAG0453010.1/KAG0463945.1/KAG0467052.1/KAG0473293.1/KAG0475803.1/KAG0476160.1/KAG0477320.1/KAG0477410.1/KAG0488754.1/KAG0497337.1/KAG0497894.1/KAG0498556.1/KAG0498557.1/KAG0498559.1	16
GO:0005576	extracellular region	16/445	385/12750	0.271311	0.271311	0.828687	KAG0451853.1/KAG0454513.1/KAG0454989.1/KAG0455025.1/KAG0460559.1/KAG0464099.1/KAG0464111.1/KAG0472830.1/KAG0476904.1/KAG0477109.1/KAG0480459.1/KAG0489301.1/KAG0491631.1/KAG0492889.1/KAG0498692.1/KAG0498700.1	16
GO:0006979	response to oxidative stress	16/445	385/12750	0.271311	0.271311	0.828687	KAG0448657.1/KAG0453356.1/KAG0457096.1/KAG0457685.1/KAG0466206.1/KAG0479753.1/KAG0479767.1/KAG0480759.1/KAG0480859.1/KAG0488156.1/KAG0496583.1/KAG0498580.1/KAG0498621.1/KAG0498692.1/KAG0498700.1/KAG0498954.1	16
GO:0016053	organic acid biosynthetic process	16/445	389/12750	0.284859	0.284859	0.828687	KAG0450098.1/KAG0457322.1/KAG0457323.1/KAG0466206.1/KAG0466875.1/KAG0467306.1/KAG0473264.1/KAG0473619.1/KAG0476320.1/KAG0477109.1/KAG0480759.1/KAG0487898.1/KAG0487899.1/KAG0489283.1/KAG0495801.1/KAG0497196.1	16
GO:0046394	carboxylic acid biosynthetic process	16/445	389/12750	0.284859	0.284859	0.828687	KAG0450098.1/KAG0457322.1/KAG0457323.1/KAG0466206.1/KAG0466875.1/KAG0467306.1/KAG0473264.1/KAG0473619.1/KAG0476320.1/KAG0477109.1/KAG0480759.1/KAG0487898.1/KAG0487899.1/KAG0489283.1/KAG0495801.1/KAG0497196.1	16
GO:0019787	ubiquitin-like protein transferase activity	16/445	391/12750	0.291717	0.291717	0.828687	KAG0448667.1/KAG0452521.1/KAG0453010.1/KAG0463945.1/KAG0467052.1/KAG0473293.1/KAG0475803.1/KAG0476160.1/KAG0477320.1/KAG0477410.1/KAG0488754.1/KAG0497337.1/KAG0497894.1/KAG0498556.1/KAG0498557.1/KAG0498559.1	16
GO:0042802	identical protein binding	16/445	428/12750	0.425256	0.425256	0.831118	KAG0448724.1/KAG0451917.1/KAG0452809.1/KAG0453363.1/KAG0454513.1/KAG0457653.1/KAG0461738.1/KAG0464099.1/KAG0464111.1/KAG0476218.1/KAG0480427.1/KAG0480449.1/KAG0480759.1/KAG0485634.1/KAG0498315.1/KAG0498539.1	16
GO:0035556	intracellular signal transduction	16/445	441/12750	0.473327	0.473327	0.849122	KAG0451385.1/KAG0454513.1/KAG0466236.1/KAG0477403.1/KAG0479531.1/KAG0479566.1/KAG0479571.1/KAG0481124.1/KAG0488709.1/KAG0488714.1/KAG0488715.1/KAG0488716.1/KAG0496583.1/KAG0496584.1/KAG0498621.1/KAG0499114.1	16
GO:0032989	cellular component morphogenesis	16/445	453/12750	0.517238	0.517238	0.857516	KAG0447255.1/KAG0449649.1/KAG0454506.1/KAG0454533.1/KAG0455347.1/KAG0457458.1/KAG0457985.1/KAG0460595.1/KAG0460596.1/KAG0470089.1/KAG0476550.1/KAG0476559.1/KAG0476904.1/KAG0477320.1/KAG0477410.1/KAG0484872.1	16
GO:0015318	inorganic molecular entity transmembrane transporter activity	16/445	459/12750	0.538865	0.538865	0.867317	KAG0452923.1/KAG0454755.1/KAG0454946.1/KAG0455601.1/KAG0457392.1/KAG0457798.1/KAG0463251.1/KAG0469697.1/KAG0472718.1/KAG0472727.1/KAG0473314.1/KAG0489124.1/KAG0492244.1/KAG0495503.1/KAG0497639.1/KAG0498176.1	16
GO:0043169	cation binding	16/445	477/12750	0.60176	0.60176	0.88022	KAG0447606.1/KAG0450417.1/KAG0455565.1/KAG0460406.1/KAG0460407.1/KAG0464099.1/KAG0464111.1/KAG0466100.1/KAG0467090.1/KAG0479639.1/KAG0484404.1/KAG0491737.1/KAG0495641.1/KAG0497196.1/KAG0497639.1/KAG0499279.1	16
GO:0009698	phenylpropanoid metabolic process	15/445	111/12750	6.9119e-06	6.9119e-06	0.00905523	KAG0455171.1/KAG0455172.1/KAG0457322.1/KAG0457323.1/KAG0460595.1/KAG0460596.1/KAG0463771.1/KAG0463950.1/KAG0470711.1/KAG0479876.1/KAG0480427.1/KAG0480449.1/KAG0480765.1/KAG0485085.1/KAG0498621.1	15
GO:0046527	glucosyltransferase activity	15/445	154/12750	0.000317904	0.000317904	0.0775612	KAG0448502.1/KAG0448504.1/KAG0448657.1/KAG0451873.1/KAG0453326.1/KAG0453356.1/KAG0454506.1/KAG0457667.1/KAG0461502.1/KAG0463950.1/KAG0466956.1/KAG0469564.1/KAG0484751.1/KAG0485085.1/KAG0499715.1	15
GO:0016051	carbohydrate biosynthetic process	15/445	222/12750	0.0111965	0.0111965	0.314807	KAG0448502.1/KAG0448504.1/KAG0448657.1/KAG0452055.1/KAG0453356.1/KAG0455171.1/KAG0455172.1/KAG0457667.1/KAG0464256.1/KAG0464386.1/KAG0470351.1/KAG0492301.1/KAG0498080.1/KAG0498863.1/KAG0499715.1	15
GO:0051301	cell division	15/445	231/12750	0.0156322	0.0156322	0.361316	KAG0448429.1/KAG0448502.1/KAG0448504.1/KAG0454533.1/KAG0455347.1/KAG0457458.1/KAG0457667.1/KAG0458499.1/KAG0461502.1/KAG0461599.1/KAG0464242.1/KAG0472829.1/KAG0498716.1/KAG0498733.1/KAG0499715.1	15
GO:0009636	response to toxic substance	15/445	243/12750	0.0235202	0.0235202	0.441511	KAG0448657.1/KAG0453356.1/KAG0457096.1/KAG0457685.1/KAG0463950.1/KAG0464466.1/KAG0466875.1/KAG0470412.1/KAG0473314.1/KAG0480859.1/KAG0485081.1/KAG0485085.1/KAG0488156.1/KAG0498580.1/KAG0498954.1	15
GO:0050801	ion homeostasis	15/445	264/12750	0.044008	0.044008	0.554238	KAG0450417.1/KAG0452978.1/KAG0455347.1/KAG0455547.1/KAG0458327.1/KAG0458499.1/KAG0463251.1/KAG0466082.1/KAG0469697.1/KAG0470412.1/KAG0484404.1/KAG0484638.1/KAG0497639.1/KAG0498176.1/KAG0498621.1	15
GO:0051186	cofactor metabolic process	15/445	324/12750	0.162741	0.162741	0.735667	KAG0446596.1/KAG0450098.1/KAG0454919.1/KAG0458223.1/KAG0463636.1/KAG0466082.1/KAG0466206.1/KAG0473264.1/KAG0484317.1/KAG0487898.1/KAG0487899.1/KAG0496009.1/KAG0496354.1/KAG0498692.1/KAG0498700.1	15
GO:0048589	developmental growth	15/445	361/12750	0.280157	0.280157	0.828687	KAG0448502.1/KAG0448504.1/KAG0464023.1/KAG0476550.1/KAG0476559.1/KAG0476904.1/KAG0477320.1/KAG0477410.1/KAG0479816.1/KAG0479839.1/KAG0480980.1/KAG0481673.1/KAG0484872.1/KAG0485403.1/KAG0499715.1	15
GO:2000113	negative regulation of cellular macromolecule biosynthetic process	15/445	371/12750	0.316034	0.316034	0.828687	KAG0447617.1/KAG0449227.1/KAG0460443.1/KAG0461261.1/KAG0463676.1/KAG0469686.1/KAG0472714.1/KAG0472731.1/KAG0476218.1/KAG0485634.1/KAG0488423.1/KAG0488984.1/KAG0491737.1/KAG0492195.1/KAG0492926.1	15
GO:0098791	Golgi subcompartment	15/445	372/12750	0.319691	0.319691	0.828687	KAG0448429.1/KAG0452055.1/KAG0452213.1/KAG0452470.1/KAG0455115.1/KAG0464242.1/KAG0464386.1/KAG0470189.1/KAG0473783.1/KAG0479875.1/KAG0479971.1/KAG0484973.1/KAG0491560.1/KAG0492301.1/KAG0497756.1	15
GO:0036094	small molecule binding	15/445	381/12750	0.353047	0.353047	0.831118	KAG0447606.1/KAG0448657.1/KAG0450660.1/KAG0453280.1/KAG0453356.1/KAG0464099.1/KAG0464111.1/KAG0466100.1/KAG0484235.1/KAG0485162.1/KAG0489147.1/KAG0489197.1/KAG0489199.1/KAG0492467.1/KAG0496354.1	15
GO:0010558	negative regulation of macromolecule biosynthetic process	15/445	398/12750	0.417535	0.417535	0.831118	KAG0447617.1/KAG0449227.1/KAG0460443.1/KAG0461261.1/KAG0463676.1/KAG0469686.1/KAG0472714.1/KAG0472731.1/KAG0476218.1/KAG0485634.1/KAG0488423.1/KAG0488984.1/KAG0491737.1/KAG0492195.1/KAG0492926.1	15
GO:0044431	Golgi apparatus part	15/445	398/12750	0.417535	0.417535	0.831118	KAG0448429.1/KAG0452055.1/KAG0452213.1/KAG0452470.1/KAG0455115.1/KAG0464242.1/KAG0464386.1/KAG0470189.1/KAG0473783.1/KAG0479875.1/KAG0479971.1/KAG0484973.1/KAG0491560.1/KAG0492301.1/KAG0497756.1	15
GO:0048580	regulation of post-embryonic development	15/445	439/12750	0.571597	0.571597	0.872582	KAG0452521.1/KAG0452923.1/KAG0457508.1/KAG0460559.1/KAG0466143.1/KAG0466613.1/KAG0467055.1/KAG0476320.1/KAG0479531.1/KAG0479571.1/KAG0484910.1/KAG0488596.1/KAG0491737.1/KAG0492195.1/KAG0498580.1	15
GO:0005768	endosome	15/445	447/12750	0.600048	0.600048	0.88022	KAG0448429.1/KAG0452318.1/KAG0457458.1/KAG0464242.1/KAG0469537.1/KAG0470189.1/KAG0472718.1/KAG0472727.1/KAG0479875.1/KAG0479971.1/KAG0481673.1/KAG0484638.1/KAG0484973.1/KAG0485372.1/KAG0488050.1	15
GO:0046872	metal ion binding	15/445	462/12750	0.651046	0.651046	0.911128	KAG0450417.1/KAG0455565.1/KAG0460406.1/KAG0460407.1/KAG0464099.1/KAG0464111.1/KAG0466100.1/KAG0467090.1/KAG0479639.1/KAG0484404.1/KAG0491737.1/KAG0495641.1/KAG0497196.1/KAG0497639.1/KAG0499279.1	15
GO:0000271	polysaccharide biosynthetic process	14/445	155/12750	0.00105673	0.00105673	0.145022	KAG0448502.1/KAG0448504.1/KAG0448657.1/KAG0452055.1/KAG0453356.1/KAG0455171.1/KAG0455172.1/KAG0457667.1/KAG0464256.1/KAG0464386.1/KAG0470351.1/KAG0492301.1/KAG0498863.1/KAG0499715.1	14
GO:0008194	UDP-glycosyltransferase activity	14/445	186/12750	0.00567851	0.00567851	0.232665	KAG0448657.1/KAG0451873.1/KAG0453326.1/KAG0453356.1/KAG0454506.1/KAG0461502.1/KAG0463707.1/KAG0463950.1/KAG0466956.1/KAG0469564.1/KAG0470351.1/KAG0484751.1/KAG0485085.1/KAG0498863.1	14
GO:0071496	cellular response to external stimulus	14/445	234/12750	0.0352113	0.0352113	0.544547	KAG0448657.1/KAG0450098.1/KAG0453356.1/KAG0460939.1/KAG0461554.1/KAG0470843.1/KAG0470869.1/KAG0472617.1/KAG0481673.1/KAG0484235.1/KAG0489124.1/KAG0498080.1/KAG0498580.1/KAG0498621.1	14
GO:0005976	polysaccharide metabolic process	14/445	253/12750	0.0602794	0.0602794	0.583988	KAG0448502.1/KAG0448504.1/KAG0448657.1/KAG0452055.1/KAG0453356.1/KAG0455171.1/KAG0455172.1/KAG0457667.1/KAG0464256.1/KAG0464386.1/KAG0470351.1/KAG0492301.1/KAG0498863.1/KAG0499715.1	14
GO:0009991	response to extracellular stimulus	14/445	262/12750	0.0755707	0.0755707	0.603632	KAG0448657.1/KAG0450098.1/KAG0453356.1/KAG0460939.1/KAG0461554.1/KAG0470843.1/KAG0470869.1/KAG0472617.1/KAG0481673.1/KAG0484235.1/KAG0489124.1/KAG0496583.1/KAG0498080.1/KAG0498621.1	14
GO:0046983	protein dimerization activity	14/445	281/12750	0.115547	0.115547	0.658383	KAG0448724.1/KAG0451917.1/KAG0452809.1/KAG0453363.1/KAG0457653.1/KAG0461261.1/KAG0461738.1/KAG0464099.1/KAG0464111.1/KAG0476218.1/KAG0485634.1/KAG0498315.1/KAG0498539.1/KAG0498580.1	14
GO:0006820	anion transport	14/445	284/12750	0.122821	0.122821	0.670869	KAG0454755.1/KAG0454946.1/KAG0457798.1/KAG0457985.1/KAG0469697.1/KAG0470437.1/KAG0470843.1/KAG0470869.1/KAG0472718.1/KAG0472727.1/KAG0489124.1/KAG0491560.1/KAG0492244.1/KAG0497756.1	14
GO:0010243	response to organonitrogen compound	14/445	292/12750	0.143479	0.143479	0.717653	KAG0454513.1/KAG0457557.1/KAG0457685.1/KAG0461738.1/KAG0464224.1/KAG0466701.1/KAG0469558.1/KAG0472829.1/KAG0473293.1/KAG0480126.1/KAG0480229.1/KAG0498580.1/KAG0498716.1/KAG0498733.1	14
GO:0090558	plant epidermis development	14/445	294/12750	0.148925	0.148925	0.719855	KAG0447255.1/KAG0448502.1/KAG0448504.1/KAG0449649.1/KAG0452055.1/KAG0454533.1/KAG0457458.1/KAG0464023.1/KAG0464386.1/KAG0477320.1/KAG0477410.1/KAG0487898.1/KAG0487899.1/KAG0499715.1	14
GO:0055086	nucleobase-containing small molecule metabolic process	14/445	299/12750	0.163017	0.163017	0.735667	KAG0446596.1/KAG0454919.1/KAG0458223.1/KAG0460349.1/KAG0460350.1/KAG0466100.1/KAG0470089.1/KAG0472617.1/KAG0473264.1/KAG0487898.1/KAG0487899.1/KAG0492893.1/KAG0496354.1/KAG0499279.1	14
GO:0006511	ubiquitin-dependent protein catabolic process	14/445	331/12750	0.267609	0.267609	0.828687	KAG0452521.1/KAG0454513.1/KAG0463908.1/KAG0466613.1/KAG0467052.1/KAG0470081.1/KAG0473293.1/KAG0475803.1/KAG0476160.1/KAG0477320.1/KAG0477410.1/KAG0480229.1/KAG0480859.1/KAG0497894.1	14
GO:0031226	intrinsic component of plasma membrane	14/445	331/12750	0.267609	0.267609	0.828687	KAG0450852.1/KAG0457798.1/KAG0466393.1/KAG0469697.1/KAG0470089.1/KAG0473314.1/KAG0480744.1/KAG0484905.1/KAG0485391.1/KAG0488002.1/KAG0488003.1/KAG0492724.1/KAG0498692.1/KAG0498700.1	14
GO:0040008	regulation of growth	14/445	331/12750	0.267609	0.267609	0.828687	KAG0447617.1/KAG0448724.1/KAG0467055.1/KAG0467084.1/KAG0479531.1/KAG0479571.1/KAG0479816.1/KAG0479839.1/KAG0481673.1/KAG0484638.1/KAG0485403.1/KAG0491737.1/KAG0496584.1/KAG0497684.1	14
GO:0019941	modification-dependent protein catabolic process	14/445	333/12750	0.274842	0.274842	0.828687	KAG0452521.1/KAG0454513.1/KAG0463908.1/KAG0466613.1/KAG0467052.1/KAG0470081.1/KAG0473293.1/KAG0475803.1/KAG0476160.1/KAG0477320.1/KAG0477410.1/KAG0480229.1/KAG0480859.1/KAG0497894.1	14
GO:0048584	positive regulation of response to stimulus	14/445	371/12750	0.421044	0.421044	0.831118	KAG0447093.1/KAG0448724.1/KAG0452923.1/KAG0454513.1/KAG0458543.1/KAG0460443.1/KAG0463283.1/KAG0466143.1/KAG0469558.1/KAG0474029.1/KAG0479816.1/KAG0479839.1/KAG0496583.1/KAG0498621.1	14
								14
								14
								14
								13
								13
								13
								13
								13
								13
								13
								13
								13
								13
								13
								13
								13
								13
								13
								13
								13
								13
								13
								13
								12
								12
								12
								12
								12
								12
								12
								12
								12
								12
								12
								12
								12
								12
								12
								12
								12
								12
								12
								12
								12
								12
								12
								12
								12
								12
								12
								11
								11
								11
								11
								11
								11
								11
								11
								11
								11
								11
								11
								11
								11
								11
								11
								11
								11
								11
								11
								11
								11
								11
								11
								11
								11
								11
								11
								11
								11
								10
								10
								10
								10
								10
								10
								10
								10
								10
								10
								10
								10
								10
								10
								10
								10
								10
								10
								10
								10
								10
								10
								10
								10
								10
								10
								10
								10
								10
								10
								10
								9
								9
								9
								9
								9
								9
								9
								9
								9
								9
								9
								9
								9
								9
								9
								9
								9
								9
								9
								9
								9
								9
								9
								9
								9
								9
								9
								9
								9
								9
								9
								9
								9
								9
								8
								8
								8
								8
								8
								8
								8
								8
								8
								8
								8
								8
								8
								8
								8
								8
								8
								8
								8
								8
								8
								8
								8
								8
								8
								8
								8
								8
								8
								8
								8
								8
								8
								8
								8
								8
								8
								8
								8
								8
								8
								8
								8
								8
								8
								8
								8
								8
								8
								8
								8
								8
								8
								8
								8
								8
								8
								8
								8
								7
								7
								7
								7
								7
								7
								7
								7
								7
								7
								7
								7
								7
								7
								7
								7
								7
								7
								7
								7
								7
								7
								7
								7
								7
								7
								7
								7
								7
								7
								7
								7
								7
								7
								7
								7
								7
								7
								7
								7
								7
								7
								7
								7
								7
								7
								7
								7
								7
								7
								7
								7
								6
								6
								6
								6
								6
								6
								6
								6
								6
								6
								6
								6
								6
								6
								6
								6
								6
								6
								6
								6
								6
								6
								6
								6
								6
								6
								6
								6
								6
								6
								6
								6
								6
								6
								6
								6
								6
								6
								6
								6
								6
								6
								6
								6
								6
								6
								6
								6
								6
								6
								6
								6
								6
								6
								6
								6
								6
								6
								6
								6
								6
								6
								6
								6
								6
								6
								6
								6
								6
								6
								6
								6
								6
								6
								6
								6
								6
								6
								6
								6
								6
								6
								6
								6
								6
								5
								5
								5
								5
								5
								5
								5
								5
								5
								5
								5
								5
								5
								5
								5
								5
								5
								5
								5
								5
								5
								5
								5
								5
								5
								5
								5
								5
								5
								5
								5
								5
								5
								5
								5
								5
								5
								5
								5
								5
								5
								5
								5
								5
								5
								5
								5
								5
								5
								5
								5
								5
								5
								5
								5
								5
								5
								5
								5
								5
								5
								5
								5
								5
								5
								5
								5
								5
								5
								5
								5
								5
								5
								5
								5
								5
								5
								5
								5
								5
								5
								5
								5
								5
								5
								5
								5
								5
								5
								5
								5
								5
								5
								5
								5
								5
								5
								5
								5
								5
								5
								5
								5
								5
								5
								5
								5
								5
								5
								5
								4
								4
								4
								4
								4
								4
								4
								4
								4
								4
								4
								4
								4
								4
								4
								4
								4
								4
								4
								4
								4
								4
								4
								4
								4
								4
								4
								4
								4
								4
								4
								4
								4
								4
								4
								4
								4
								4
								4
								4
								4
								4
								4
								4
								4
								4
								4
								4
								4
								4
								4
								4
								4
								4
								4
								4
								4
								4
								4
								4
								4
								4
								4
								4
								4
								4
								4
								4
								4
								4
								4
								4
								4
								4
								4
								4
								4
								4
								4
								4
								4
								4
								4
								4
								4
								4
								4
								4
								4
								4
								4
								4
								4
								4
								4
								4
								4
								4
								4
								4
								4
								4
								4
								4
								4
								4
								4
								4
								4
								4
								4
								4
								4
								4
								4
								4
								4
								4
								4
								4
								4
								4
								4
								4
								4
								4
								4
								4
								4
								4
								4
								4
								4
								4
								4
								4
								4
								4
								4
								4
								4
								4
								4
								3
								3
								3
								3
								3
								3
								3
								3
								3
								3
								3
								3
								3
								3
								3
								3
								3
								3
								3
								3
								3
								3
								3
								3
								3
								3
								3
								3
								3
								3
								3
								3
								3
								3
								3
								3
								3
								3
								3
								3
								3
								3
								3
								3
								3
								3
								3
								3
								3
								3
								3
								3
								3
								3
								3
								3
								3
								3
								3
								3
								3
								3
								3
								3
								3
								3
								3
								3
								3
								3
								3
								3
								3
								3
								3
								3
								3
								3
								3
								3
								3
								3
								3
								3
								3
								3
								3
								3
								3
								3
								3
								3
								3
								3
								3
								3
								3
								3
								3
								3
								3
								3
								3
								3
								3
								3
								3
								3
								3
								3
								3
								3
								3
								3
								3
								3
								3
								3
								3
								3
								3
								3
								3
								3
								3
								3
								3
								3
								3
								3
								3
								3
								3
								3
								3
								3
								3
								3
								3
								3
								3
								3
								3
								3
								3
								3
								3
								3
								3
								3
								3
								3
								3
								3
								3
								3
								3
								3
								3
								3
								3
								3
								3
								3
								3
								3
								3
								3
								3
								3
								3
								3
								3
								3
								3
								3
								3
								3
								3
								3
								3
								3
								3
								3
								3
								3
								3
								3
								3
								3
								3
								3
								3
								3
								3
								3
								3
								3
								3
								3
								3
								3
								3
								3
								3
								3
								3
								3
								3
								3
								3
								3
								3
								3
								3
								3
								3
								3
								3
								3
								3
								3
								3
								3
								3
								3
								3
								3
								3
								3
								3
								3
								3
								3
								3
								3
								3
								3
								3
								3
								3
								3
								3
								3
								3
								3
								3
								3
								3
								3
								3
								3
								3
								3
								3
								3
								3
								3
								3
								3
								3
								3
								3
								3
								3
								3
								3
								3
								3
								2
								2
								2
								2
								2
								2
								2
								2
								2
								2
								2
								2
								2
								2
								2
								2
								2
								2
								2
								2
								2
								2
								2
								2
								2
								2
								2
								2
								2
								2
								2
								2
								2
								2
								2
								2
								2
								2
								2
								2
								2
								2
								2
								2
								2
								2
								2
								2
								2
								2
								2
								2
								2
								2
								2
								2
								2
								2
								2
								2
								2
								2
								2
								2
								2
								2
								2
								2
								2
								2
								2
								2
								2
								2
								2
								2
								2
								2
								2
								2
								2
								2
								2
								2
								2
								2
								2
								2
								2
								2
								2
								2
								2
								2
								2
								2
								2
								2
								2
								2
								2
								2
								2
								2
								2
								2
								2
								2
								2
								2
								2
								2
								2
								2
								2
								2
								2
								2
								2
								2
								2
								2
								2
								2
								2
								2
								2
								2
								2
								2
								2
								2
								2
								2
								2
								2
								2
								2
								2
								2
								2
								2
								2
								2
								2
								2
								2
								2
								2
								2
								2
								2
								2
								2
								2
								2
								2
								2
								2
								2
								2
								2
								2
								2
								2
								2
								2
								2
								2
								2
								2
								2
								2
								2
								2
								2
								2
								2
								2
								2
								2
								2
								2
								2
								2
								2
								2
								2
								2
								2
								2
								2
								2
								2
								2
								2
								2
								2
								2
								2
								2
								2
								2
								2
								2
								2
								2
								2
								2
								2
								2
								2
								2
								2
								2
								2
								2
								2
								2
								2
								2
								2
								2
								2
								2
								2
								2
								2
								2
								2
								2
								2
								2
								2
								2
								2
								2
								2
								2
								2
								2
								2
								2
								2
								2
								2
								2
								2
								2
								2
								2
								2
								2
								2
								2
								2
								2
								2
								2
								2
								2
								2
								2
								2
								2
								2
								2
								2
								2
								2
								2
								2
								2
								2
								2
								2
								2
								2
								2
								2
								2
								2
								2
								2
								2
								2
								2
								2
								2
								2
								2
								2
								2
								2
								2
								2
								2
								2
								2
								2
								2
								2
								2
								2
								2
								2
								2
								2
								2
								2
								2
								2
								2
								2
								2
								2
								2
								2
								2
								2
								2
								2
								2
								2
								2
								2
								2
								2
								2
								2
								2
								2
								2
								2
								2
								2
								2
								2
								2
								2
								2
								2
								2
								2
								2
								2
								2
								2
								2
								2
								2
								2
								2
								2
								2
								2
								2
								2
								2
								2
								2
								2
								2
								2
								2
								2
								2
								2
								2
								2
								2
								2
								2
								2
								2
								2
								2
								2
								2
								2
								2
								2
								2
								2
								2
								2
								2
								2
								2
								2
								2
								2
								2
								2
								2
								2
								2
								2
								2
								2
								2
								2
								2
								2
								2
								2
								2
								2
								2
								2
								2
								2
								2
								2
								2
								2
								2
								2
								2
								2
								2
								2
								2
								2
								2
								2
								2
								2
								2
								2
								2
								2
								2
								2
								2
								2
								2
								2
								2
								2
								2
								2
								2
								2
								2
								2
								2
								2
								2
								2
								2
								2
								2
								1
								1
								1
								1
								1
								1
								1
								1
								1
								1
								1
								1
								1
								1
								1
								1
								1
								1
								1
								1
								1
								1
								1
								1
								1
								1
								1
								1
								1
								1
								1
								1
								1
								1
								1
								1
								1
								1
								1
								1
								1
								1
								1
								1
								1
								1
								1
								1
								1
								1
								1
								1
								1
								1
								1
								1
								1
								1
								1
								1
								1
								1
								1
								1
								1
								1
								1
								1
								1
								1
								1
								1
								1
								1
								1
								1
								1
								1
								1
								1
								1
								1
								1
								1
								1
								1
								1
								1
								1
								1
								1
								1
								1
								1
								1
								1
								1
								1
								1
								1
								1
								1
								1
								1
								1
								1
								1
								1
								1
								1
								1
								1
								1
								1
								1
								1
								1
								1
								1
								1
								1
								1
								1
								1
								1
								1
								1
								1
								1
								1
								1
								1
								1
								1
								1
								1
								1
								1
								1
								1
								1
								1
								1
								1
								1
								1
								1
								1
								1
								1
								1
								1
								1
								1
								1
								1
								1
								1
								1
								1
								1
								1
								1
								1
								1
								1
								1
								1
								1
								1
								1
								1
								1
								1
								1
								1
								1
								1
								1
								1
								1
								1
								1
								1
								1
								1
								1
								1
								1
								1
								1
								1
								1
								1
								1
								1
								1
								1
								1
								1
								1
								1
								1
								1
								1
								1
								1
								1
								1
								1
								1
								1
								1
								1
								1
								1
								1
								1
								1
								1
								1
								1
								1
								1
								1
								1
								1
								1
								1
								1
								1
								1
								1
								1
								1
								1
								1
								1
								1
								1
								1
								1
								1
								1
								1
								1
								1
								1
								1
								1
								1
								1
								1
								1
								1
								1
								1
								1
								1
								1
								1
								1
								1
								1
								1
								1
								1
								1
								1
								1
								1
								1
								1
								1
								1
								1
								1
								1
								1
								1
								1
								1
								1
								1
								1
								1
								1
								1
								1
								1
								1
								1
								1
								1
								1
								1
								1
								1
								1
								1
								1
								1
								1
								1
								1
								1
								1
								1
								1
								1
								1
								1
								1
								1
								1
								1
								1
								1
								1
								1
								1
								1
								1
								1
								1
								1
								1
								1
								1
								1
								1
								1
								1
								1
								1
								1
								1
								1
								1
								1
								1
								1
								1
								1
								1
								1
								1
								1
								1
								1
								1
								1
								1
								1
								1
								1
								1
								1
								1
								1
								1
								1
								1
								1
								1
								1
								1
								1
								1
								1
								1
								1
								1
								1
								1
								1
								1
								1
								1
								1
								1
								1
								1
								1
								1
								1
								1
								1
								1
								1
								1
								1
								1
								1
								1
								1
								1
								1
								1
								1
								1
								1
								1
								1
								1
								1
								1
								1
								1
								1
								1
								1
								1
								1
								1
								1
								1
								1
								1
								1
								1
								1
								1
								1
								1
								1
								1
								1
								1
								1
								1
								1
								1
								1
								1
								1
								1
								1
								1
								1
								1
								1
								1
								1
								1
								1
								1
								1
								1
								1
								1
								1
								1
								1
								1
								1
								1
								1
								1
								1
								1
								1
								1
								1
								1
								1
								1
								1
								1
								1
								1
								1
								1
								1
								1
								1
								1
								1
								1
								1
								1
								1
								1
								1
								1
								1
								1
								1
								1
								1
								1
								1
								1
								1
								1
								1
								1
								1
								1
								1
								1
								1
								1
								1
								1
								1
								1
								1
								1
								1
								1
								1
								1
								1
								1
								1
								1
								1
								1
								1
								1
								1
								1
								1
								1
								1
								1
								1
								1
								1
								1
								1
								1
								1
								1
								1
								1
								1
								1
								1
								1
								1
								1
								1
								1
								1
								1
								1
								1
								1
								1
								1
								1
								1
								1
								1
								1
								1
								1
								1
								1
								1
								1
								1
								1
								1
								1
								1
								1
								1
								1
								1
								1
								1
								1
								1
								1
								1
								1
								1
								1
								1
								1
[truncated: 275 more rows]

## Sheet: Table S5
Table S5. GO enrichment analysis of 10 cluters.
ID	Description	GeneRatio	BgRatio	pvalue	p.adjust	qvalue	Count	cluster
GO:0005730	nucleolus	124/1712	475/12750	4.3962371044735e-14	7.60988642784363e-11	7.08025554720469e-11	124	cluster_1
GO:0022613	ribonucleoprotein complex biogenesis	101/1712	364/12750	1.95526266532079e-13	2.25637311578019e-10	2.09933465118653e-10	101	cluster_1
GO:0034660	ncRNA metabolic process	96/1712	377/12750	1.59744569457739e-10	9.21726165771157e-08	8.57576109720496e-08	96	cluster_1
GO:0070727	cellular macromolecule localization	94/1712	485/12750	0.000118462824679123	0.00772429477107777	0.00718670132855909	94	cluster_1
GO:0034613	cellular protein localization	89/1712	458/12750	0.000162397900887449	0.00969347470469564	0.00901883079338643	89	cluster_1
GO:0042254	ribosome biogenesis	88/1712	282/12750	4.44060332400482e-15	1.53733687077047e-11	1.4303417022584e-11	88	cluster_1
GO:0015833	peptide transport	88/1712	467/12750	0.000508163935153387	0.0255623641259953	0.0237832814088435	88	cluster_1
GO:0042886	peptide transport	88/1712	481/12750	0.0013143754499908	0.0455036780786816	0.0423367250207564	88	cluster_1
GO:0043603	cellular amide metabolic process	87/1712	392/12750	9.70275383190252e-07	0.000129195899100179	0.000120204156783894	87	cluster_1
GO:0045184	establishment of protein localization	86/1712	430/12750	7.44105767164386e-05	0.00505116503122177	0.00469961537156455	86	cluster_1
GO:0016192	vesicle-mediated transport	85/1356	428/12750	6.96106615995776e-09	1.13199385697175e-05	1.01367776096631e-05	85	cluster_2
GO:0070727	cellular macromolecule localization	82/1356	485/12750	1.25920347160287e-05	0.00234786421591799	0.00210246524465376	82	cluster_2
GO:0034613	cellular protein localization	80/1356	458/12750	4.64649964937419e-06	0.000966762333297918	0.000865716250462349	80	cluster_2
GO:0015833	peptide transport	75/1356	467/12750	0.000163635916811504	0.0121054214903444	0.0108401617873726	75	cluster_2
GO:0042886	amide transport	75/1356	481/12750	0.000409656364042239	0.0244873798761364	0.0219279568099218	75	cluster_2
GO:0045184	establishment of protein localization	73/1356	430/12750	3.26486022581058e-05	0.00463310887343742	0.00414885593257807	73	cluster_2
GO:0015031	protein transport	72/1356	422/12750	3.12028987872642e-05	0.00463310887343742	0.00414885593257807	72	cluster_2
GO:0016071	mRNA metabolic process	71/1356	364/12750	2.57212864770922e-07	0.000114075637319144	0.000102152441823154	71	cluster_2
GO:0006886	intracellular protein transport	70/1356	374/12750	1.53279845162658e-06	0.000455898972645277	0.000408248372525786	70	cluster_2
GO:0051246	regulation of protein metabolic process	67/1356	445/12750	0.0020417788567473	0.0672978397436809	0.0602638637030574	67	cluster_2
GO:0022613	ribonucleoprotein complex biogenesis	56/1071	364/12750	6.25211509716165e-06	0.00307871278388428	0.00300175691395641	56	cluster_3
GO:0034660	ncRNA metabolic process	51/1071	377/12750	0.000446649489366427	0.0558877789574818	0.0544908014055249	51	cluster_3
GO:0034622	cellular protein-containing complex assembly	51/1071	406/12750	0.00234347438592133	0.141821586254385	0.138276597062186	51	cluster_3
GO:0032989	cellular component morphogenesis	51/1071	453/12750	0.0188670657750008	0.402541382374317	0.392479410232994	51	cluster_3
GO:0016071	mRNA metabolic process	50/1071	364/12750	0.000353536884176614	0.0539320516811425	0.0525839597201638	50	cluster_3
GO:0071554	cell wall organization or biogenesis	49/1071	363/12750	0.000602392712142651	0.0633758677499044	0.0617917170422915	49	cluster_3
GO:0032446	protein modification by small protein conjugation	48/1071	441/12750	0.0374613169436028	0.595283739556938	0.580403956593319	48	cluster_3
GO:0070647	protein modification by small protein conjugation or removal	48/1071	480/12750	0.115822388708905	0.960255728127363	0.936253062046241	48	cluster_3
GO:0016567	protein ubiquitination	47/1071	420/12750	0.0257987010825205	0.471328365286047	0.459546985560686	47	cluster_3
GO:0005975	carbohydrate metabolic process	47/1071	470/12750	0.118624006848034	0.967952993727708	0.943757925882628	47	cluster_3
GO:0070647	protein modification by small protein conjugation or removal	84/1531	480/12750	0.000212349422882846	0.0203914431918333	0.0196081718556733	84	cluster_4
GO:0030163	protein catabolic process	83/1531	456/12750	5.89121144723441e-05	0.00885474694482146	0.00851462048071682	83	cluster_4
GO:0051603	proteolysis involved in cellular protein catabolic process	80/1531	389/12750	7.26872428157894e-07	0.000279929335566399	0.000269176755543653	80	cluster_4
GO:0044257	cellular protein catabolic process	80/1531	405/12750	3.78495848118181e-06	0.00093461439067468	0.000898714201772343	80	cluster_4
GO:0043632	modification-dependent macromolecule catabolic process	77/1531	348/12750	5.21186291409908e-08	7.11030040711081e-05	6.83718121451698e-05	77	cluster_4
GO:0070727	cellular macromolecule localization	77/1531	485/12750	0.0059137700312192	0.198484495125483	0.190860355223201	77	cluster_4
GO:0032446	protein modification by small protein conjugation	75/1531	441/12750	0.00105631017280595	0.0640642853928101	0.0616034630788771	75	cluster_4
GO:0019941	modification-dependent protein catabolic process	74/1531	333/12750	7.88682157860928e-08	7.11030040711081e-05	6.83718121451698e-05	74	cluster_4
GO:0051246	regulation of protein metabolic process	74/1531	445/12750	0.00211082149275926	0.105755215948823	0.101692971382666	74	cluster_4
GO:0034613	cellular protein localization	74/1531	458/12750	0.00446480134138997	0.162471770917738	0.156230943336394	74	cluster_4
GO:0035556	intracellular signal transduction	61/1050	441/12750	3.80113590674e-05	0.0217924665785988	0.0211045829917321	61	cluster_5
GO:0005618	cell wall	60/1050	499/12750	0.00181204418794714	0.0816219315835604	0.0790455189107594	60	cluster_5
GO:0030312	external encapsulating structure	60/1050	499/12750	0.00181204418794714	0.0816219315835604	0.0790455189107594	60	cluster_5
GO:0015075	ion transmembrane transporter activity	53/1050	478/12750	0.0156583615833853	0.345047205251144	0.334155720878301	53	cluster_5
GO:0065009	regulation of molecular function	52/1050	489/12750	0.0332024185530793	0.513631353677181	0.497418476781379	52	cluster_5
GO:0044459	plasma membrane part	51/1050	444/12750	0.00933341777237357	0.233498511874356	0.226128084424261	51	cluster_5
GO:0015318	inorganic molecular entity transmembrane transporter activity	49/1050	459/12750	0.0356796490769394	0.537137754676401	0.520182893509321	49	cluster_5
GO:0048468	cell development	48/1050	427/12750	0.0165212816159249	0.346510776095102	0.335573093814457	48	cluster_5
GO:0005768	endosome	47/1050	447/12750	0.0484859820757293	0.618802346241495	0.599269725830724	47	cluster_5
GO:0032989	cellular component morphogenesis	46/1050	453/12750	0.0798993603626161	0.755943076921015	0.732081581787179	46	cluster_5
GO:0043168	anion binding	70/1496	479/12750	0.0298299415534094	0.999830110089889	0.999830110089889	70	cluster_6
GO:0019899	enzyme binding	68/1496	476/12750	0.0482082652932721	0.999830110089889	0.999830110089889	68	cluster_6
GO:0090567	reproductive shoot system development	66/1496	425/12750	0.010134237618539	0.962521685424596	0.962521685424596	66	cluster_6
GO:1990234	transferase complex	65/1496	436/12750	0.0243374290352448	0.973497161409792	0.973497161409792	65	cluster_6
GO:0009908	flower development	64/1496	406/12750	0.00814511089603554	0.962521685424596	0.962521685424596	64	cluster_6
GO:0010817	regulation of hormone levels	63/1496	415/12750	0.0186271465589946	0.962521685424596	0.962521685424596	63	cluster_6
GO:0065009	regulation of molecular function	62/1496	489/12750	0.273630773654873	0.999830110089889	0.999830110089889	62	cluster_6
GO:0048229	gametophyte development	61/1496	437/12750	0.0837524442218944	0.999830110089889	0.999830110089889	61	cluster_6
GO:0044459	plasma membrane part	61/1496	444/12750	0.10524559682779	0.999830110089889	0.999830110089889	61	cluster_6
GO:0044451	nucleoplasm part	60/1496	408/12750	0.0375361786496805	0.999830110089889	0.999830110089889	60	cluster_6
GO:0044459	plasma membrane part	56/893	444/12750	1.1638849602307e-05	0.00967994688176996	0.00905927906609074	56	cluster_7
GO:0005694	chromosome	53/893	417/12750	1.60718618390971e-05	0.00967994688176996	0.00905927906609074	53	cluster_7
GO:0010817	regulation of hormone levels	51/893	415/12750	5.69246510190169e-05	0.0177351912730359	0.0165980298234397	51	cluster_7
GO:0009617	response to bacterium	51/893	465/12750	0.000903388603215427	0.0498170781374817	0.0466228604988145	51	cluster_7
GO:0005618	cell wall	49/893	499/12750	0.00998306850179136	0.17317732582535	0.162073381365942	49	cluster_7
GO:0030312	external encapsulating structure	49/893	499/12750	0.00998306850179136	0.17317732582535	0.162073381365942	49	cluster_7
GO:0031226	intrinsic component of plasma membrane	48/893	331/12750	1.07304714639782e-06	0.00300882419849949	0.00281590161681028	48	cluster_7
GO:0090567	reproductive shoot system development	47/893	425/12750	0.00119118999723073	0.054106407054081	0.0506371622440963	47	cluster_7
GO:0009908	flower development	45/893	406/12750	0.00143497226010924	0.0551186605115934	0.0515845110952032	45	cluster_7
GO:1905392	plant organ morphogenesis	45/893	456/12750	0.0121403775660242	0.192325529351028	0.179993822611349	45	cluster_7
GO:0019637	organophosphate metabolic process	89/1725	455/12750	0.000167099575476395	0.021642489460776	0.0205731173237604	89	cluster_8
GO:0006974	cellular response to DNA damage stimulus	86/1725	382/12750	8.21489279404463e-07	0.000957582670025803	0.00091026776995063	86	cluster_8
GO:0034654	nucleobase-containing compound biosynthetic process	86/1725	464/12750	0.00125010235213206	0.0683063738344661	0.064931303092649	86	cluster_8
GO:0005856	cytoskeleton	82/1725	436/12750	0.00103589919472562	0.0646882050706341	0.0614919108448031	82	cluster_8
GO:0043169	cation binding	80/1725	477/12750	0.0228419116044745	0.363082567640215	0.34514237725804	80	cluster_8
GO:0005694	chromosome	78/1725	417/12750	0.00158805437503131	0.0740456819931264	0.0703870275978788	78	cluster_8
GO:0006281	DNA repair	77/1725	314/12750	8.34263324297938e-08	0.000145870942253494	0.00013866334621752	77	cluster_8
GO:0009579	thylakoid	76/1725	396/12750	0.000865408344515706	0.056043203347619	0.0532740653407524	76	cluster_8
GO:0046872	metal ion binding	74/1725	462/12750	0.0662062493263341	0.535184987798401	0.508741083776275	74	cluster_8
GO:0005618	cell wall	74/1725	499/12750	0.21040439146707	0.846792640008695	0.804951960973303	74	cluster_8
GO:0019748	secondary metabolic process	52/811	293/12750	1.03786424811614e-11	2.80223346991357e-08	2.54768360695456e-08	52	cluster_9
GO:1905392	plant organ morphogenesis	51/811	456/12750	5.57358979774818e-05	0.00307116172528982	0.00279218290190092	51	cluster_9
GO:0010038	response to metal ion	51/811	462/12750	7.81458056847164e-05	0.00390729028423582	0.00355235904204208	51	cluster_9
GO:0006979	response to oxidative stress	50/811	385/12750	1.04102575293401e-06	0.00019299917641491	0.00017546747734876	50	cluster_9
GO:0046677	response to antibiotic	49/811	329/12750	1.89463014513076e-08	1.70516713061769e-05	1.55027280647191e-05	49	cluster_9
GO:0032787	monocarboxylic acid metabolic process	49/811	339/12750	5.00419439242335e-08	2.70226497190861e-05	2.45679606802763e-05	49	cluster_9
GO:0014070	response to organic cyclic compound	49/811	445/12750	0.000114505113570392	0.00546331057662324	0.00496703324159275	49	cluster_9
GO:0009617	response to bacterium	47/811	465/12750	0.00106331856144772	0.0305421288926473	0.0277677366774478	47	cluster_9
GO:0016053	organic acid biosynthetic process	46/811	389/12750	3.31085189033954e-05	0.00203165911452653	0.00184710684408416	46	cluster_9
GO:0046394	carboxylic acid biosynthetic process	46/811	389/12750	3.31085189033954e-05	0.00203165911452653	0.00184710684408416	46	cluster_9
GO:0071229	cellular response to acid chemical	42/630	438/12750	2.86285007705724e-05	0.0124087790369549	0.0120628360301005	42	cluster_10
GO:1901698	response to nitrogen compound	39/630	401/12750	4.03865875897638e-05	0.0124087790369549	0.0120628360301005	39	cluster_10
GO:0009620	response to fungus	37/630	371/12750	3.71786376636016e-05	0.0124087790369549	0.0120628360301005	37	cluster_10
GO:0009617	response to bacterium	36/630	465/12750	0.00505288866506556	0.232751139824713	0.226262296005353	36	cluster_10
GO:0051254	positive regulation of RNA metabolic process	36/630	496/12750	0.0133304263424698	0.385484564115185	0.374737681701628	36	cluster_10
GO:1902680	positive regulation of RNA biosynthetic process	35/630	473/12750	0.0110728603012677	0.336830689420869	0.327440223110519	35	cluster_10
GO:1903508	positive regulation of nucleic acid-templated transcription	35/630	473/12750	0.0110728603012677	0.336830689420869	0.327440223110519	35	cluster_10
GO:0010243	response to organonitrogen compound	34/630	292/12750	2.89257269352489e-06	0.00355497184034209	0.00345586316542184	34	cluster_10
GO:0001067	regulatory region nucleic acid binding	34/630	380/12750	0.000590287675382642	0.0537380409663161	0.0522398839422455	34	cluster_10
GO:0044212	transcription regulatory region DNA binding	34/630	380/12750	0.000590287675382642	0.0537380409663161	0.0522398839422455	34	cluster_10
GO:0045893	positive regulation of transcription, DNA-templated	34/630	442/12750	0.00696944625307851	0.276304820807532	0.268601748633077	34	cluster_10
			The top 10 enriched Gene Ontology (GO) terms are displayed for each cluster.

## Sheet: Table S6
Table S6. GO enrichment analysis of green module.			Table S5. GO enrichment analysis of 10 cluters.
ID	Description	GeneRatio	BgRatio	pvalue	p.adjust	qvalue	geneID	Count
GO:0010038	response to metal ion	128/2293	462/12750	1.01816e-07	8.29384e-05	7.55562e-05	KAG0447617.1/KAG0447860.1/KAG0448649.1/KAG0448987.1/KAG0449234.1/KAG0449365.1/KAG0449425.1/KAG0451054.1/KAG0452366.1/KAG0452443.1/KAG0452717.1/KAG0452965.1/KAG0453062.1/KAG0453229.1/KAG0454749.1/KAG0454760.1/KAG0454918.1/KAG0455347.1/KAG0456965.1/KAG0457272.1/KAG0457585.1/KAG0457616.1/KAG0458166.1/KAG0458180.1/KAG0458223.1/KAG0458224.1/KAG0458539.1/KAG0458596.1/KAG0460456.1/KAG0460483.1/KAG046052…	128
GO:0043169	cation binding	121/2293	477/12750	2.57133e-05	0.00283527	0.00258291	KAG0447990.1/KAG0448097.1/KAG0449828.1/KAG0450417.1/KAG0451555.1/KAG0451885.1/KAG0452397.1/KAG0452717.1/KAG0453015.1/KAG0453303.1/KAG0454497.1/KAG0454695.1/KAG0454699.1/KAG0454705.1/KAG0454760.1/KAG0455565.1/KAG0455600.1/KAG0457308.1/KAG0457418.1/KAG0457437.1/KAG0457585.1/KAG0457616.1/KAG0457665.1/KAG0458420.1/KAG0458422.1/KAG0458425.1/KAG0458427.1/KAG0458429.1/KAG0460406.1/KAG0460529.1/KAG046077…	121
GO:0046872	metal ion binding	119/2293	462/12750	1.42255e-05	0.00187284	0.00170615	KAG0447990.1/KAG0448097.1/KAG0449828.1/KAG0450417.1/KAG0451555.1/KAG0451885.1/KAG0452397.1/KAG0452717.1/KAG0453015.1/KAG0453303.1/KAG0454497.1/KAG0454695.1/KAG0454699.1/KAG0454705.1/KAG0454760.1/KAG0455565.1/KAG0455600.1/KAG0457418.1/KAG0457437.1/KAG0457585.1/KAG0457616.1/KAG0457665.1/KAG0458420.1/KAG0458422.1/KAG0458425.1/KAG0458427.1/KAG0458429.1/KAG0460406.1/KAG0460529.1/KAG0460775.1/KAG046077…	119
GO:0043168	anion binding	113/2293	479/12750	0.00096774	0.0299261	0.0272625	KAG0449233.1/KAG0449348.1/KAG0449377.1/KAG0449428.1/KAG0449495.1/KAG0450660.1/KAG0451885.1/KAG0452495.1/KAG0452575.1/KAG0452946.1/KAG0453280.1/KAG0454497.1/KAG0454695.1/KAG0454705.1/KAG0454754.1/KAG0455115.1/KAG0456965.1/KAG0457141.1/KAG0457272.1/KAG0457308.1/KAG0457418.1/KAG0457437.1/KAG0457585.1/KAG0457616.1/KAG0458098.1/KAG0458419.1/KAG0460399.1/KAG0460576.1/KAG0460606.1/KAG0460614.1/KAG046068…	113
GO:0042592	homeostatic process	102/2293	468/12750	0.0184401	0.206404	0.188033	KAG0447617.1/KAG0449099.1/KAG0449340.1/KAG0449365.1/KAG0449494.1/KAG0450209.1/KAG0450417.1/KAG0451054.1/KAG0451354.1/KAG0451574.1/KAG0451870.1/KAG0452307.1/KAG0452308.1/KAG0452338.1/KAG0452578.1/KAG0452723.1/KAG0452978.1/KAG0453156.1/KAG0455006.1/KAG0455347.1/KAG0457379.1/KAG0457388.1/KAG0457389.1/KAG0458017.1/KAG0458100.1/KAG0458152.1/KAG0458325.1/KAG0458499.1/KAG0458539.1/KAG0458585.1/KAG046057…	102
GO:0009966	regulation of signal transduction	102/2293	500/12750	0.0859812	0.528713	0.481653	KAG0447175.1/KAG0447212.1/KAG0447213.1/KAG0448667.1/KAG0448987.1/KAG0449005.1/KAG0449377.1/KAG0450447.1/KAG0452106.1/KAG0452575.1/KAG0453010.1/KAG0453231.1/KAG0453232.1/KAG0453295.1/KAG0454674.1/KAG0455503.1/KAG0457212.1/KAG0457379.1/KAG0457388.1/KAG0457389.1/KAG0457418.1/KAG0457534.1/KAG0458325.1/KAG0458462.1/KAG0458487.1/KAG0458488.1/KAG0458490.1/KAG0458543.1/KAG0460462.1/KAG0461455.1/KAG046157…	102
GO:0009617	response to bacterium	101/2293	465/12750	0.0207172	0.2204	0.200783	KAG0446948.1/KAG0447175.1/KAG0447467.1/KAG0447846.1/KAG0447860.1/KAG0448136.1/KAG0452106.1/KAG0456965.1/KAG0457186.1/KAG0457196.1/KAG0457352.1/KAG0457380.1/KAG0457381.1/KAG0457871.1/KAG0458166.1/KAG0458180.1/KAG0458420.1/KAG0458422.1/KAG0458425.1/KAG0458427.1/KAG0458429.1/KAG0458462.1/KAG0458487.1/KAG0458488.1/KAG0458490.1/KAG0458539.1/KAG0458543.1/KAG0460456.1/KAG0463283.1/KAG0463668.1/KAG046377…	101
GO:0015075	ion transmembrane transporter activity	101/2293	478/12750	0.0408163	0.334812	0.305011	KAG0447970.1/KAG0448136.1/KAG0449099.1/KAG0449494.1/KAG0450171.1/KAG0450182.1/KAG0451354.1/KAG0451574.1/KAG0451583.1/KAG0451881.1/KAG0451910.1/KAG0452498.1/KAG0454755.1/KAG0454946.1/KAG0455273.1/KAG0455415.1/KAG0455417.1/KAG0455601.1/KAG0457318.1/KAG0457381.1/KAG0457392.1/KAG0457600.1/KAG0457798.1/KAG0458373.1/KAG0458539.1/KAG0460574.1/KAG0460928.1/KAG0460978.1/KAG0463251.1/KAG0463305.1/KAG046364…	101
GO:1905392	plant organ morphogenesis	100/2293	456/12750	0.016553	0.193596	0.176364	KAG0446827.1/KAG0447617.1/KAG0449495.1/KAG0449650.1/KAG0452019.1/KAG0452055.1/KAG0452338.1/KAG0452464.1/KAG0452521.1/KAG0452575.1/KAG0453201.1/KAG0453290.1/KAG0454749.1/KAG0455564.1/KAG0455601.1/KAG0457318.1/KAG0457379.1/KAG0457388.1/KAG0457389.1/KAG0457437.1/KAG0458287.1/KAG0458325.1/KAG0458539.1/KAG0463330.1/KAG0463801.1/KAG0463815.1/KAG0464023.1/KAG0464386.1/KAG0464520.1/KAG0466107.1/KAG046614…	100
GO:0019899	enzyme binding	99/2293	476/12750	0.0602848	0.421416	0.383907	KAG0449340.1/KAG0449529.1/KAG0450279.1/KAG0450698.1/KAG0453010.1/KAG0453084.1/KAG0453154.1/KAG0454497.1/KAG0454513.1/KAG0454749.1/KAG0454783.1/KAG0455503.1/KAG0455592.1/KAG0455600.1/KAG0457534.1/KAG0457539.1/KAG0457700.1/KAG0458590.1/KAG0461455.1/KAG0463330.1/KAG0463649.1/KAG0463661.1/KAG0463913.1/KAG0466082.1/KAG0466139.1/KAG0466660.1/KAG0466661.1/KAG0467021.1/KAG0467706.1/KAG0469437.1/KAG046996…	99
GO:0015318	inorganic molecular entity transmembrane transporter activity	98/2293	459/12750	0.0340951	0.298353	0.271797	KAG0447970.1/KAG0448136.1/KAG0449099.1/KAG0449494.1/KAG0450171.1/KAG0450182.1/KAG0451354.1/KAG0451574.1/KAG0451583.1/KAG0451881.1/KAG0451910.1/KAG0454755.1/KAG0454946.1/KAG0455273.1/KAG0455415.1/KAG0455417.1/KAG0455601.1/KAG0457381.1/KAG0457392.1/KAG0457600.1/KAG0457798.1/KAG0458373.1/KAG0458539.1/KAG0460928.1/KAG0460978.1/KAG0461741.1/KAG0463251.1/KAG0463305.1/KAG0463649.1/KAG0463745.1/KAG046380…	98
GO:0070647	protein modification by small protein conjugation or removal	98/2293	480/12750	0.0893525	0.528713	0.481653	KAG0447212.1/KAG0447213.1/KAG0448667.1/KAG0449172.1/KAG0449340.1/KAG0449495.1/KAG0450279.1/KAG0451469.1/KAG0452443.1/KAG0452521.1/KAG0452535.1/KAG0452965.1/KAG0453010.1/KAG0454478.1/KAG0454749.1/KAG0454783.1/KAG0455592.1/KAG0456997.1/KAG0457418.1/KAG0458469.1/KAG0458596.1/KAG0463396.1/KAG0463652.1/KAG0463913.1/KAG0463945.1/KAG0466098.1/KAG0466167.1/KAG0466899.1/KAG0466903.1/KAG0466975.1/KAG046705…	98
GO:0019637	organophosphate metabolic process	95/2293	455/12750	0.0595652	0.417185	0.380052	KAG0446597.1/KAG0446953.1/KAG0447032.1/KAG0448097.1/KAG0449365.1/KAG0449425.1/KAG0449428.1/KAG0449527.1/KAG0452338.1/KAG0452366.1/KAG0452493.1/KAG0452578.1/KAG0452719.1/KAG0453143.1/KAG0453185.1/KAG0453231.1/KAG0453232.1/KAG0455399.1/KAG0455400.1/KAG0455401.1/KAG0457186.1/KAG0457196.1/KAG0457979.1/KAG0458223.1/KAG0458224.1/KAG0458244.1/KAG0458442.1/KAG0460349.1/KAG0460350.1/KAG0460481.1/KAG046153…	95
GO:0051254	positive regulation of RNA metabolic process	95/2293	496/12750	0.261477	0.840074	0.765301	KAG0446946.1/KAG0447175.1/KAG0447771.1/KAG0451914.1/KAG0452098.1/KAG0453010.1/KAG0453059.1/KAG0454703.1/KAG0454857.1/KAG0455027.1/KAG0455564.1/KAG0455600.1/KAG0457062.1/KAG0457328.1/KAG0457965.1/KAG0457986.1/KAG0458077.1/KAG0458078.1/KAG0458134.1/KAG0460443.1/KAG0460661.1/KAG0460941.1/KAG0461578.1/KAG0463638.1/KAG0463684.1/KAG0463685.1/KAG0463788.1/KAG0463801.1/KAG0464023.1/KAG0464334.1/KAG046433…	95
GO:0032787	monocarboxylic acid metabolic process	94/2293	339/12750	4.88004e-06	0.000937225	0.000853804	KAG0448097.1/KAG0448658.1/KAG0449050.1/KAG0449100.1/KAG0449348.1/KAG0449425.1/KAG0449527.1/KAG0449808.1/KAG0449835.1/KAG0450098.1/KAG0450548.1/KAG0450549.1/KAG0451885.1/KAG0452338.1/KAG0452346.1/KAG0453245.1/KAG0453250.1/KAG0453295.1/KAG0455171.1/KAG0455172.1/KAG0457272.1/KAG0458204.1/KAG0458214.1/KAG0460462.1/KAG0461381.1/KAG0463558.1/KAG0464250.1/KAG0464317.1/KAG0464461.1/KAG0464522.1/KAG046454…	94
GO:0048878	chemical homeostasis	94/2293	394/12750	0.00173091	0.0441685	0.0402371	KAG0447617.1/KAG0449099.1/KAG0449340.1/KAG0449365.1/KAG0449494.1/KAG0450209.1/KAG0450417.1/KAG0451054.1/KAG0451354.1/KAG0451574.1/KAG0452307.1/KAG0452308.1/KAG0452338.1/KAG0452578.1/KAG0452723.1/KAG0452978.1/KAG0453156.1/KAG0455347.1/KAG0457379.1/KAG0457388.1/KAG0457389.1/KAG0458017.1/KAG0458100.1/KAG0458152.1/KAG0458325.1/KAG0458499.1/KAG0458539.1/KAG0458585.1/KAG0460574.1/KAG0460782.1/KAG046097…	94
GO:0044431	Golgi apparatus part	94/2293	398/12750	0.00239421	0.0555285	0.050586	KAG0448407.1/KAG0448429.1/KAG0449420.1/KAG0449617.1/KAG0449764.1/KAG0449766.1/KAG0450447.1/KAG0451870.1/KAG0452055.1/KAG0452213.1/KAG0452470.1/KAG0452723.1/KAG0453245.1/KAG0453250.1/KAG0453293.1/KAG0454509.1/KAG0454908.1/KAG0454983.1/KAG0455115.1/KAG0455293.1/KAG0455496.1/KAG0457049.1/KAG0457212.1/KAG0457312.1/KAG0457313.1/KAG0457799.1/KAG0457837.1/KAG0458264.1/KAG0458539.1/KAG0460574.1/KAG046143…	94
GO:0046914	transition metal ion binding	93/2293	305/12750	5.28521e-08	6.42857e-05	5.85638e-05	KAG0447990.1/KAG0450417.1/KAG0451885.1/KAG0452397.1/KAG0452717.1/KAG0453015.1/KAG0453303.1/KAG0454695.1/KAG0454699.1/KAG0454705.1/KAG0454760.1/KAG0455565.1/KAG0455600.1/KAG0457418.1/KAG0457437.1/KAG0457585.1/KAG0457616.1/KAG0457665.1/KAG0460529.1/KAG0460775.1/KAG0460776.1/KAG0460782.1/KAG0461689.1/KAG0463928.1/KAG0464099.1/KAG0464111.1/KAG0464299.1/KAG0466100.1/KAG0466168.1/KAG0466622.1/KAG046697…	93
GO:0016192	vesicle-mediated transport	93/2293	428/12750	0.0253567	0.246738	0.224776	KAG0446857.1/KAG0446858.1/KAG0447347.1/KAG0447403.1/KAG0448407.1/KAG0449617.1/KAG0449650.1/KAG0451555.1/KAG0451870.1/KAG0452723.1/KAG0453212.1/KAG0453325.1/KAG0453335.1/KAG0454908.1/KAG0455347.1/KAG0455503.1/KAG0455565.1/KAG0455611.1/KAG0455612.1/KAG0457312.1/KAG0457313.1/KAG0457799.1/KAG0457837.1/KAG0457985.1/KAG0458208.1/KAG0458264.1/KAG0460406.1/KAG0460574.1/KAG0461143.1/KAG0461578.1/KAG046164…	93
GO:0006979	response to oxidative stress	92/2293	385/12750	0.00182974	0.0463661	0.0422392	KAG0447860.1/KAG0447898.1/KAG0449005.1/KAG0449234.1/KAG0449425.1/KAG0450209.1/KAG0452106.1/KAG0452356.1/KAG0452717.1/KAG0452794.1/KAG0452795.1/KAG0453024.1/KAG0453025.1/KAG0453307.1/KAG0456965.1/KAG0457273.1/KAG0457994.1/KAG0458166.1/KAG0458180.1/KAG0458419.1/KAG0460358.1/KAG0460359.1/KAG0460360.1/KAG0460456.1/KAG0460529.1/KAG0460776.1/KAG0460793.1/KAG0461402.1/KAG0461661.1/KAG0463352.1/KAG046337…	92
GO:0080134	regulation of response to stress	92/2293	464/12750	0.160592	0.688945	0.627624	KAG0446948.1/KAG0447093.1/KAG0448724.1/KAG0449377.1/KAG0450209.1/KAG0451328.1/KAG0452535.1/KAG0452946.1/KAG0453280.1/KAG0454513.1/KAG0455027.1/KAG0455234.1/KAG0457381.1/KAG0457534.1/KAG0457965.1/KAG0458100.1/KAG0458152.1/KAG0458420.1/KAG0458422.1/KAG0458425.1/KAG0458427.1/KAG0458429.1/KAG0458462.1/KAG0458487.1/KAG0458488.1/KAG0458490.1/KAG0458543.1/KAG0460443.1/KAG0461477.1/KAG0461661.1/KAG046328…	92
GO:0005975	carbohydrate metabolic process	91/2293	470/12750	0.230656	0.805119	0.733457	KAG0446597.1/KAG0447032.1/KAG0447860.1/KAG0448097.1/KAG0449420.1/KAG0449425.1/KAG0449527.1/KAG0450272.1/KAG0451706.1/KAG0452055.1/KAG0452213.1/KAG0452338.1/KAG0452470.1/KAG0452536.1/KAG0452575.1/KAG0452578.1/KAG0453201.1/KAG0455030.1/KAG0455144.1/KAG0455171.1/KAG0455172.1/KAG0455399.1/KAG0455400.1/KAG0455401.1/KAG0457380.1/KAG0457667.1/KAG0457668.1/KAG0458166.1/KAG0458180.1/KAG0458204.1/KAG045821…	91
GO:0032446	protein modification by small protein conjugation	90/2293	441/12750	0.100563	0.566287	0.515883	KAG0447212.1/KAG0447213.1/KAG0448667.1/KAG0449172.1/KAG0449340.1/KAG0449495.1/KAG0450279.1/KAG0451469.1/KAG0452443.1/KAG0452521.1/KAG0452535.1/KAG0452965.1/KAG0453010.1/KAG0454478.1/KAG0454749.1/KAG0454783.1/KAG0455592.1/KAG0456997.1/KAG0457418.1/KAG0458469.1/KAG0458596.1/KAG0463396.1/KAG0463652.1/KAG0463913.1/KAG0463945.1/KAG0466098.1/KAG0466167.1/KAG0466899.1/KAG0466903.1/KAG0466975.1/KAG046705…	90
GO:0005768	endosome	90/2293	447/12750	0.12739	0.626476	0.570715	KAG0447347.1/KAG0447403.1/KAG0448429.1/KAG0449099.1/KAG0449420.1/KAG0449764.1/KAG0449766.1/KAG0452535.1/KAG0452723.1/KAG0452946.1/KAG0453212.1/KAG0453245.1/KAG0453250.1/KAG0453293.1/KAG0453325.1/KAG0453335.1/KAG0454504.1/KAG0454509.1/KAG0455414.1/KAG0455496.1/KAG0457049.1/KAG0457458.1/KAG0457460.1/KAG0458208.1/KAG0460574.1/KAG0461438.1/KAG0463649.1/KAG0463703.1/KAG0463776.1/KAG0463801.1/KAG046424…	90
GO:0016053	organic acid biosynthetic process	89/2293	389/12750	0.00766489	0.120651	0.109912	KAG0448097.1/KAG0448658.1/KAG0448987.1/KAG0449050.1/KAG0449425.1/KAG0449527.1/KAG0449808.1/KAG0449835.1/KAG0450098.1/KAG0451581.1/KAG0452338.1/KAG0453245.1/KAG0453250.1/KAG0453295.1/KAG0457272.1/KAG0457308.1/KAG0457437.1/KAG0457665.1/KAG0460364.1/KAG0460462.1/KAG0460481.1/KAG0460624.1/KAG0461628.1/KAG0461629.1/KAG0463352.1/KAG0463372.1/KAG0463558.1/KAG0463920.1/KAG0464250.1/KAG0464317.1/KAG046432…	89
GO:0046394	carboxylic acid biosynthetic process	89/2293	389/12750	0.00766489	0.120651	0.109912	KAG0448097.1/KAG0448658.1/KAG0448987.1/KAG0449050.1/KAG0449425.1/KAG0449527.1/KAG0449808.1/KAG0449835.1/KAG0450098.1/KAG0451581.1/KAG0452338.1/KAG0453245.1/KAG0453250.1/KAG0453295.1/KAG0457272.1/KAG0457308.1/KAG0457437.1/KAG0457665.1/KAG0460364.1/KAG0460462.1/KAG0460481.1/KAG0460624.1/KAG0461628.1/KAG0461629.1/KAG0463352.1/KAG0463372.1/KAG0463558.1/KAG0463920.1/KAG0464250.1/KAG0464317.1/KAG046432…	89
GO:0016567	protein ubiquitination	88/2293	420/12750	0.0630525	0.431667	0.393246	KAG0447212.1/KAG0447213.1/KAG0448667.1/KAG0449172.1/KAG0449340.1/KAG0449495.1/KAG0450279.1/KAG0451469.1/KAG0452443.1/KAG0452521.1/KAG0452535.1/KAG0452965.1/KAG0453010.1/KAG0454478.1/KAG0454749.1/KAG0454783.1/KAG0455592.1/KAG0456997.1/KAG0457418.1/KAG0458469.1/KAG0458596.1/KAG0463652.1/KAG0463913.1/KAG0463945.1/KAG0466098.1/KAG0466167.1/KAG0466899.1/KAG0466903.1/KAG0466975.1/KAG0467052.1/KAG046766…	88
GO:1902680	positive regulation of RNA biosynthetic process	88/2293	473/12750	0.379073	0.972057	0.885536	KAG0446946.1/KAG0447175.1/KAG0447771.1/KAG0451914.1/KAG0453010.1/KAG0454703.1/KAG0455027.1/KAG0455564.1/KAG0455600.1/KAG0457062.1/KAG0457328.1/KAG0457965.1/KAG0457986.1/KAG0458077.1/KAG0458078.1/KAG0458134.1/KAG0460443.1/KAG0460661.1/KAG0460941.1/KAG0461578.1/KAG0463638.1/KAG0463684.1/KAG0463685.1/KAG0463788.1/KAG0463801.1/KAG0464334.1/KAG0464338.1/KAG0464355.1/KAG0464524.1/KAG0466143.1/KAG046628…	88
GO:1903508	positive regulation of nucleic acid-templated transcription	88/2293	473/12750	0.379073	0.972057	0.885536	KAG0446946.1/KAG0447175.1/KAG0447771.1/KAG0451914.1/KAG0453010.1/KAG0454703.1/KAG0455027.1/KAG0455564.1/KAG0455600.1/KAG0457062.1/KAG0457328.1/KAG0457965.1/KAG0457986.1/KAG0458077.1/KAG0458078.1/KAG0458134.1/KAG0460443.1/KAG0460661.1/KAG0460941.1/KAG0461578.1/KAG0463638.1/KAG0463684.1/KAG0463685.1/KAG0463788.1/KAG0463801.1/KAG0464334.1/KAG0464338.1/KAG0464355.1/KAG0464524.1/KAG0466143.1/KAG046628…	88
GO:0036094	small molecule binding	87/2293	381/12750	0.00875336	0.1319	0.120159	KAG0449348.1/KAG0449428.1/KAG0449495.1/KAG0450660.1/KAG0451885.1/KAG0452568.1/KAG0452575.1/KAG0453280.1/KAG0454497.1/KAG0454695.1/KAG0454705.1/KAG0457141.1/KAG0457272.1/KAG0457308.1/KAG0457437.1/KAG0457585.1/KAG0457616.1/KAG0458098.1/KAG0458419.1/KAG0460399.1/KAG0460576.1/KAG0460606.1/KAG0460614.1/KAG0460680.1/KAG0460698.1/KAG0460776.1/KAG0463928.1/KAG0464099.1/KAG0464111.1/KAG0466100.1/KAG046611…	87
GO:0034654	nucleobase-containing compound biosynthetic process	87/2293	464/12750	0.349635	0.950113	0.865546	KAG0446953.1/KAG0447290.1/KAG0447299.1/KAG0447307.1/KAG0447595.1/KAG0448097.1/KAG0449425.1/KAG0449428.1/KAG0449527.1/KAG0449529.1/KAG0452338.1/KAG0452366.1/KAG0452493.1/KAG0452719.1/KAG0452729.1/KAG0453143.1/KAG0455600.1/KAG0458077.1/KAG0458078.1/KAG0460349.1/KAG0460350.1/KAG0460481.1/KAG0460941.1/KAG0461022.1/KAG0461539.1/KAG0463649.1/KAG0464317.1/KAG0464444.1/KAG0466204.1/KAG0467027.1/KAG046959…	87
GO:0070727	cellular macromolecule localization	87/2293	485/12750	0.530061	0.999995	0.910987	KAG0446946.1/KAG0447454.1/KAG0448656.1/KAG0449617.1/KAG0451555.1/KAG0451701.1/KAG0453084.1/KAG0454513.1/KAG0455293.1/KAG0455347.1/KAG0457312.1/KAG0457313.1/KAG0457380.1/KAG0457799.1/KAG0457837.1/KAG0458208.1/KAG0460406.1/KAG0463473.1/KAG0463703.1/KAG0463738.1/KAG0463928.1/KAG0464023.1/KAG0464477.1/KAG0464558.1/KAG0466082.1/KAG0466117.1/KAG0466137.1/KAG0466379.1/KAG0466774.1/KAG0467069.1/KAG046707…	87
GO:0051186	cofactor metabolic process	86/2293	324/12750	6.99145e-05	0.00470384	0.00428516	KAG0446597.1/KAG0447898.1/KAG0448097.1/KAG0449365.1/KAG0449425.1/KAG0449527.1/KAG0450098.1/KAG0452338.1/KAG0452719.1/KAG0452747.1/KAG0452959.1/KAG0453143.1/KAG0453185.1/KAG0454699.1/KAG0454760.1/KAG0454919.1/KAG0455399.1/KAG0455400.1/KAG0455401.1/KAG0457186.1/KAG0457196.1/KAG0458223.1/KAG0458224.1/KAG0458442.1/KAG0460793.1/KAG0463317.1/KAG0464299.1/KAG0466082.1/KAG0466204.1/KAG0466629.1/KAG046697…	86
GO:0030163	protein catabolic process	86/2293	456/12750	0.328713	0.914931	0.833495	KAG0447840.1/KAG0449340.1/KAG0450279.1/KAG0451853.1/KAG0452521.1/KAG0452535.1/KAG0452965.1/KAG0454513.1/KAG0454749.1/KAG0454783.1/KAG0455592.1/KAG0457534.1/KAG0457539.1/KAG0458208.1/KAG0458469.1/KAG0461143.1/KAG0463493.1/KAG0463661.1/KAG0463684.1/KAG0463685.1/KAG0463703.1/KAG0463913.1/KAG0464338.1/KAG0466454.1/KAG0466661.1/KAG0467052.1/KAG0467669.1/KAG0469619.1/KAG0469661.1/KAG0469964.1/KAG047000…	86
GO:0009790	embryo development	85/2293	467/12750	0.470068	0.999995	0.910987	KAG0446866.1/KAG0448724.1/KAG0449808.1/KAG0451914.1/KAG0452377.1/KAG0452775.1/KAG0453154.1/KAG0453286.1/KAG0454718.1/KAG0454965.1/KAG0454971.1/KAG0455293.1/KAG0455565.1/KAG0456965.1/KAG0457128.1/KAG0458098.1/KAG0458325.1/KAG0458590.1/KAG0460550.1/KAG0460574.1/KAG0461081.1/KAG0463523.1/KAG0463703.1/KAG0463880.1/KAG0463887.1/KAG0463965.1/KAG0463966.1/KAG0463996.1/KAG0464023.1/KAG0466117.1/KAG046646…	85
GO:0046686	response to cadmium ion	84/2293	314/12750	6.29222e-05	0.00450202	0.00410131	KAG0447617.1/KAG0448649.1/KAG0449365.1/KAG0449425.1/KAG0452366.1/KAG0452443.1/KAG0452965.1/KAG0453062.1/KAG0453229.1/KAG0454749.1/KAG0454760.1/KAG0454918.1/KAG0456965.1/KAG0457272.1/KAG0457585.1/KAG0457616.1/KAG0458223.1/KAG0458224.1/KAG0458596.1/KAG0460606.1/KAG0460776.1/KAG0461586.1/KAG0461689.1/KAG0463317.1/KAG0463493.1/KAG0463588.1/KAG0463875.1/KAG0464099.1/KAG0464111.1/KAG0464256.1/KAG046425…	84
GO:0042886	amide transport	84/2293	481/12750	0.638014	0.999995	0.910987	KAG0446946.1/KAG0447454.1/KAG0447846.1/KAG0448656.1/KAG0449617.1/KAG0451555.1/KAG0451701.1/KAG0453084.1/KAG0454504.1/KAG0455115.1/KAG0455293.1/KAG0455347.1/KAG0457312.1/KAG0457313.1/KAG0457663.1/KAG0457799.1/KAG0457837.1/KAG0458208.1/KAG0460406.1/KAG0460574.1/KAG0461081.1/KAG0463473.1/KAG0463703.1/KAG0463738.1/KAG0463928.1/KAG0464023.1/KAG0464392.1/KAG0464558.1/KAG0466117.1/KAG0466137.1/KAG046706…	84
GO:0005576	extracellular region	83/2293	385/12750	0.0391973	0.330325	0.300924	KAG0448649.1/KAG0451174.1/KAG0451233.1/KAG0451853.1/KAG0452717.1/KAG0453045.1/KAG0453062.1/KAG0453084.1/KAG0453229.1/KAG0454513.1/KAG0454692.1/KAG0454708.1/KAG0454989.1/KAG0455025.1/KAG0455394.1/KAG0458215.1/KAG0458216.1/KAG0460529.1/KAG0460698.1/KAG0460775.1/KAG0461513.1/KAG0461578.1/KAG0464099.1/KAG0464111.1/KAG0464182.1/KAG0466280.1/KAG0466580.1/KAG0469739.1/KAG0470241.1/KAG0470647.1/KAG047079…	83
GO:0019787	ubiquitin-like protein transferase activity	83/2293	391/12750	0.0537985	0.386439	0.352043	KAG0447212.1/KAG0447213.1/KAG0448667.1/KAG0449340.1/KAG0449495.1/KAG0450279.1/KAG0451469.1/KAG0452443.1/KAG0452521.1/KAG0452535.1/KAG0452965.1/KAG0453010.1/KAG0454478.1/KAG0454749.1/KAG0454783.1/KAG0455592.1/KAG0456997.1/KAG0457418.1/KAG0458469.1/KAG0458596.1/KAG0463396.1/KAG0463652.1/KAG0463913.1/KAG0463945.1/KAG0466098.1/KAG0466167.1/KAG0466899.1/KAG0466903.1/KAG0466975.1/KAG0467052.1/KAG046766…	83
GO:0044257	cellular protein catabolic process	83/2293	405/12750	0.103231	0.577747	0.526323	KAG0447840.1/KAG0449340.1/KAG0450279.1/KAG0451853.1/KAG0452521.1/KAG0452535.1/KAG0452965.1/KAG0454513.1/KAG0454749.1/KAG0454783.1/KAG0455592.1/KAG0457534.1/KAG0457539.1/KAG0458208.1/KAG0458469.1/KAG0461143.1/KAG0463493.1/KAG0463661.1/KAG0463684.1/KAG0463685.1/KAG0463703.1/KAG0463913.1/KAG0464338.1/KAG0466454.1/KAG0466661.1/KAG0467052.1/KAG0467669.1/KAG0469619.1/KAG0469661.1/KAG0469964.1/KAG047000…	83
GO:0034613	cellular protein localization	83/2293	458/12750	0.488582	0.999995	0.910987	KAG0446946.1/KAG0447454.1/KAG0448656.1/KAG0449617.1/KAG0451555.1/KAG0451701.1/KAG0453084.1/KAG0454513.1/KAG0455293.1/KAG0455347.1/KAG0457312.1/KAG0457313.1/KAG0457380.1/KAG0457799.1/KAG0457837.1/KAG0458208.1/KAG0460406.1/KAG0463473.1/KAG0463703.1/KAG0463738.1/KAG0463928.1/KAG0464023.1/KAG0464477.1/KAG0464558.1/KAG0466082.1/KAG0466117.1/KAG0466137.1/KAG0467069.1/KAG0467077.1/KAG0467381.1/KAG047014…	83
GO:0017144	drug metabolic process	82/2293	363/12750	0.0139645	0.17713	0.161364	KAG0447898.1/KAG0448097.1/KAG0449425.1/KAG0449428.1/KAG0449527.1/KAG0452338.1/KAG0452719.1/KAG0452794.1/KAG0452795.1/KAG0452809.1/KAG0453064.1/KAG0453185.1/KAG0454919.1/KAG0455171.1/KAG0455172.1/KAG0457585.1/KAG0457616.1/KAG0458446.1/KAG0460634.1/KAG0460775.1/KAG0460776.1/KAG0460793.1/KAG0463317.1/KAG0463352.1/KAG0463372.1/KAG0463649.1/KAG0464182.1/KAG0464299.1/KAG0464317.1/KAG0466100.1/KAG046616…	82
GO:0098791	Golgi subcompartment	82/2293	372/12750	0.024815	0.246596	0.224647	KAG0448407.1/KAG0448429.1/KAG0449420.1/KAG0449764.1/KAG0449766.1/KAG0450447.1/KAG0451870.1/KAG0452055.1/KAG0452213.1/KAG0452470.1/KAG0452723.1/KAG0453245.1/KAG0453250.1/KAG0453293.1/KAG0454509.1/KAG0454908.1/KAG0454983.1/KAG0455115.1/KAG0455496.1/KAG0457049.1/KAG0457212.1/KAG0458539.1/KAG0460574.1/KAG0461438.1/KAG0463649.1/KAG0463738.1/KAG0463776.1/KAG0463992.1/KAG0464180.1/KAG0464242.1/KAG046424…	82
GO:0042742	defense response to bacterium	82/2293	380/12750	0.0394002	0.33127	0.301785	KAG0446948.1/KAG0447175.1/KAG0447467.1/KAG0447846.1/KAG0448136.1/KAG0456965.1/KAG0457186.1/KAG0457196.1/KAG0457352.1/KAG0457380.1/KAG0457381.1/KAG0458420.1/KAG0458422.1/KAG0458425.1/KAG0458427.1/KAG0458429.1/KAG0458462.1/KAG0458487.1/KAG0458488.1/KAG0458490.1/KAG0458539.1/KAG0458543.1/KAG0463283.1/KAG0463668.1/KAG0463774.1/KAG0464317.1/KAG0466098.1/KAG0466167.1/KAG0466280.1/KAG0466875.1/KAG046697…	82
GO:0004842	ubiquitin-protein transferase activity	81/2293	377/12750	0.0441761	0.34592	0.31513	KAG0447212.1/KAG0447213.1/KAG0448667.1/KAG0449340.1/KAG0449495.1/KAG0450279.1/KAG0451469.1/KAG0452443.1/KAG0452521.1/KAG0452535.1/KAG0452965.1/KAG0453010.1/KAG0454478.1/KAG0454749.1/KAG0454783.1/KAG0455592.1/KAG0456997.1/KAG0457418.1/KAG0458469.1/KAG0458596.1/KAG0463652.1/KAG0463913.1/KAG0463945.1/KAG0466098.1/KAG0466167.1/KAG0466899.1/KAG0466903.1/KAG0466975.1/KAG0467052.1/KAG0467669.1/KAG046770…	81
GO:0035556	intracellular signal transduction	81/2293	441/12750	0.435539	0.999995	0.910987	KAG0447175.1/KAG0449005.1/KAG0452495.1/KAG0454513.1/KAG0454872.1/KAG0454883.1/KAG0455100.1/KAG0455189.1/KAG0457128.1/KAG0457381.1/KAG0457700.1/KAG0458287.1/KAG0458413.1/KAG0460483.1/KAG0461009.1/KAG0461047.1/KAG0461246.1/KAG0461603.1/KAG0463330.1/KAG0463661.1/KAG0463851.1/KAG0463887.1/KAG0464206.1/KAG0466221.1/KAG0466236.1/KAG0466237.1/KAG0469644.1/KAG0470204.1/KAG0470517.1/KAG0472523.1/KAG047283…	81
GO:0014070	response to organic cyclic compound	81/2293	445/12750	0.471516	0.999995	0.910987	KAG0447175.1/KAG0447617.1/KAG0447846.1/KAG0447860.1/KAG0448649.1/KAG0448724.1/KAG0449005.1/KAG0452346.1/KAG0452794.1/KAG0452795.1/KAG0452946.1/KAG0454674.1/KAG0457352.1/KAG0457380.1/KAG0457425.1/KAG0457965.1/KAG0458017.1/KAG0458166.1/KAG0458180.1/KAG0460456.1/KAG0461184.1/KAG0464023.1/KAG0464173.1/KAG0464355.1/KAG0466701.1/KAG0466874.1/KAG0467427.1/KAG0467469.1/KAG0467667.1/KAG0469558.1/KAG046980…	81
GO:0044429	mitochondrial part	80/2293	292/12750	3.85091e-05	0.00354619	0.00323055	KAG0448136.1/KAG0449365.1/KAG0449427.1/KAG0449428.1/KAG0450098.1/KAG0452338.1/KAG0452397.1/KAG0454699.1/KAG0454755.1/KAG0455273.1/KAG0457199.1/KAG0457585.1/KAG0457616.1/KAG0458590.1/KAG0460505.1/KAG0460618.1/KAG0460755.1/KAG0460900.1/KAG0461022.1/KAG0461586.1/KAG0463317.1/KAG0463920.1/KAG0463928.1/KAG0464229.1/KAG0464299.1/KAG0466100.1/KAG0466168.1/KAG0469854.1/KAG0470647.1/KAG0470909.1/KAG047339…	80
GO:0042802	identical protein binding	80/2293	428/12750	0.368859	0.952574	0.867788	KAG0447801.1/KAG0448650.1/KAG0448724.1/KAG0451917.1/KAG0452201.1/KAG0452428.1/KAG0452809.1/KAG0453059.1/KAG0453303.1/KAG0453363.1/KAG0454497.1/KAG0454513.1/KAG0457380.1/KAG0457534.1/KAG0457871.1/KAG0458208.1/KAG0458287.1/KAG0460358.1/KAG0460359.1/KAG0460360.1/KAG0464099.1/KAG0464111.1/KAG0464249.1/KAG0464250.1/KAG0466221.1/KAG0469801.1/KAG0470122.1/KAG0470272.1/KAG0470853.1/KAG0472765.1/KAG047309…	80
GO:0015833	peptide transport	80/2293	467/12750	0.706164	0.999995	0.910987	KAG0446946.1/KAG0447454.1/KAG0447846.1/KAG0448656.1/KAG0449617.1/KAG0451555.1/KAG0451701.1/KAG0453084.1/KAG0454504.1/KAG0455293.1/KAG0455347.1/KAG0457312.1/KAG0457313.1/KAG0457663.1/KAG0457799.1/KAG0457837.1/KAG0458208.1/KAG0460406.1/KAG0460574.1/KAG0461081.1/KAG0463473.1/KAG0463703.1/KAG0463738.1/KAG0463928.1/KAG0464023.1/KAG0464392.1/KAG0464558.1/KAG0466117.1/KAG0466137.1/KAG0467069.1/KAG046707…	80
GO:0055086	nucleobase-containing small molecule metabolic process	79/2293	299/12750	0.000159273	0.00844367	0.00769212	KAG0446597.1/KAG0446953.1/KAG0448097.1/KAG0449425.1/KAG0449428.1/KAG0449527.1/KAG0452338.1/KAG0452366.1/KAG0452493.1/KAG0452719.1/KAG0453143.1/KAG0454919.1/KAG0455399.1/KAG0455400.1/KAG0455401.1/KAG0457186.1/KAG0457196.1/KAG0458223.1/KAG0458224.1/KAG0458419.1/KAG0458442.1/KAG0460349.1/KAG0460350.1/KAG0460481.1/KAG0461022.1/KAG0461539.1/KAG0463649.1/KAG0464299.1/KAG0466100.1/KAG0466168.1/KAG046620…	79
GO:0051603	proteolysis involved in cellular protein catabolic process	79/2293	389/12750	0.126829	0.626249	0.570508	KAG0447840.1/KAG0450279.1/KAG0451853.1/KAG0452521.1/KAG0452535.1/KAG0452965.1/KAG0454513.1/KAG0454749.1/KAG0454783.1/KAG0455592.1/KAG0457534.1/KAG0457539.1/KAG0458208.1/KAG0458469.1/KAG0461143.1/KAG0463493.1/KAG0463661.1/KAG0463684.1/KAG0463685.1/KAG0463703.1/KAG0464338.1/KAG0466454.1/KAG0466661.1/KAG0467052.1/KAG0467669.1/KAG0469619.1/KAG0469661.1/KAG0469964.1/KAG0470003.1/KAG0470143.1/KAG047062…	79
GO:0044451	nucleoplasm part	79/2293	408/12750	0.248729	0.834203	0.759952	KAG0446946.1/KAG0447595.1/KAG0449529.1/KAG0451410.1/KAG0452043.1/KAG0452729.1/KAG0452775.1/KAG0453059.1/KAG0453069.1/KAG0455027.1/KAG0455097.1/KAG0455564.1/KAG0457062.1/KAG0457965.1/KAG0457995.1/KAG0460822.1/KAG0460939.1/KAG0461244.1/KAG0461254.1/KAG0461496.1/KAG0463788.1/KAG0464398.1/KAG0464444.1/KAG0464552.1/KAG0466117.1/KAG0466346.1/KAG0466389.1/KAG0467021.1/KAG0467725.1/KAG0469907.1/KAG047024…	79
GO:0051246	regulation of protein metabolic process	79/2293	445/12750	0.571487	0.999995	0.910987	KAG0447175.1/KAG0447403.1/KAG0448649.1/KAG0450447.1/KAG0450698.1/KAG0452098.1/KAG0452495.1/KAG0453010.1/KAG0454513.1/KAG0454857.1/KAG0455159.1/KAG0457212.1/KAG0457359.1/KAG0457534.1/KAG0457539.1/KAG0457986.1/KAG0457995.1/KAG0461455.1/KAG0463661.1/KAG0463684.1/KAG0463685.1/KAG0464281.1/KAG0464338.1/KAG0464524.1/KAG0466098.1/KAG0466167.1/KAG0466320.1/KAG0467706.1/KAG0469656.1/KAG0469964.1/KAG047012…	79
GO:0043632	modification-dependent macromolecule catabolic process	78/2293	348/12750	0.019374	0.214229	0.195161	KAG0447840.1/KAG0450279.1/KAG0452521.1/KAG0452535.1/KAG0452699.1/KAG0452965.1/KAG0454513.1/KAG0454749.1/KAG0454783.1/KAG0455592.1/KAG0457534.1/KAG0457539.1/KAG0458208.1/KAG0458469.1/KAG0461143.1/KAG0463493.1/KAG0463661.1/KAG0463684.1/KAG0463685.1/KAG0463703.1/KAG0464338.1/KAG0466379.1/KAG0466454.1/KAG0466661.1/KAG0467052.1/KAG0467669.1/KAG0469619.1/KAG0469661.1/KAG0469964.1/KAG0470003.1/KAG047014…	78
GO:0005618	cell wall	77/2293	499/12750	0.944481	0.999995	0.910987	KAG0448136.1/KAG0449057.1/KAG0449172.1/KAG0450549.1/KAG0451246.1/KAG0451356.1/KAG0452493.1/KAG0452723.1/KAG0453065.1/KAG0454755.1/KAG0454840.1/KAG0455510.1/KAG0455517.1/KAG0457087.1/KAG0457585.1/KAG0457616.1/KAG0457856.1/KAG0458325.1/KAG0460574.1/KAG0460776.1/KAG0461177.1/KAG0461222.1/KAG0461554.1/KAG0463453.1/KAG0463684.1/KAG0463685.1/KAG0464099.1/KAG0464111.1/KAG0464299.1/KAG0466100.1/KAG046616…	77
GO:0030312	external encapsulating structure	77/2293	499/12750	0.944481	0.999995	0.910987	KAG0448136.1/KAG0449057.1/KAG0449172.1/KAG0450549.1/KAG0451246.1/KAG0451356.1/KAG0452493.1/KAG0452723.1/KAG0453065.1/KAG0454755.1/KAG0454840.1/KAG0455510.1/KAG0455517.1/KAG0457087.1/KAG0457585.1/KAG0457616.1/KAG0457856.1/KAG0458325.1/KAG0460574.1/KAG0460776.1/KAG0461177.1/KAG0461222.1/KAG0461554.1/KAG0463453.1/KAG0463684.1/KAG0463685.1/KAG0464099.1/KAG0464111.1/KAG0464299.1/KAG0466100.1/KAG046616…	77
GO:0098796	membrane protein complex	76/2293	318/12750	0.00432684	0.082663	0.0753053	KAG0447403.1/KAG0449617.1/KAG0452781.1/KAG0455293.1/KAG0455565.1/KAG0457312.1/KAG0457313.1/KAG0457458.1/KAG0457460.1/KAG0457799.1/KAG0457837.1/KAG0458208.1/KAG0458325.1/KAG0460505.1/KAG0460900.1/KAG0461642.1/KAG0461669.1/KAG0463649.1/KAG0463703.1/KAG0463928.1/KAG0464229.1/KAG0466100.1/KAG0466168.1/KAG0466661.1/KAG0467069.1/KAG0467381.1/KAG0470647.1/KAG0470909.1/KAG0472684.1/KAG0472685.1/KAG047308…	76
GO:0045184	establishment of protein localization	76/2293	430/12750	0.587831	0.999995	0.910987	KAG0446946.1/KAG0447454.1/KAG0448656.1/KAG0449617.1/KAG0451555.1/KAG0451701.1/KAG0453084.1/KAG0454504.1/KAG0454513.1/KAG0455293.1/KAG0455347.1/KAG0457312.1/KAG0457313.1/KAG0457799.1/KAG0457837.1/KAG0458208.1/KAG0460406.1/KAG0460574.1/KAG0461081.1/KAG0463473.1/KAG0463703.1/KAG0463738.1/KAG0463928.1/KAG0464023.1/KAG0464558.1/KAG0466117.1/KAG0466137.1/KAG0467069.1/KAG0467077.1/KAG0467381.1/KAG047014…	76
GO:0045893	positive regulation of transcription, DNA-templated	76/2293	442/12750	0.689191	0.999995	0.910987	KAG0447175.1/KAG0447771.1/KAG0451914.1/KAG0453010.1/KAG0454703.1/KAG0455027.1/KAG0455564.1/KAG0455600.1/KAG0457062.1/KAG0457328.1/KAG0457986.1/KAG0458077.1/KAG0458078.1/KAG0458134.1/KAG0460443.1/KAG0460661.1/KAG0460941.1/KAG0461578.1/KAG0463638.1/KAG0463684.1/KAG0463685.1/KAG0463788.1/KAG0463801.1/KAG0464334.1/KAG0464338.1/KAG0464355.1/KAG0466282.1/KAG0466772.1/KAG0466773.1/KAG0467021.1/KAG046726…	76
GO:0009409	response to cold	75/2293	332/12750	0.0180721	0.205081	0.186827	KAG0447898.1/KAG0448136.1/KAG0451410.1/KAG0452338.1/KAG0453229.1/KAG0453231.1/KAG0453232.1/KAG0453286.1/KAG0454989.1/KAG0455025.1/KAG0457062.1/KAG0457995.1/KAG0457999.1/KAG0458223.1/KAG0458224.1/KAG0460358.1/KAG0460359.1/KAG0460360.1/KAG0461455.1/KAG0463396.1/KAG0463668.1/KAG0464355.1/KAG0467021.1/KAG0467667.1/KAG0469411.1/KAG0469644.1/KAG0469914.1/KAG0469915.1/KAG0470157.1/KAG0470213.1/KAG047055…	75
GO:0048584	positive regulation of response to stimulus	75/2293	371/12750	0.143303	0.666584	0.607253	KAG0446948.1/KAG0447093.1/KAG0447175.1/KAG0448724.1/KAG0449005.1/KAG0449377.1/KAG0451328.1/KAG0452575.1/KAG0453231.1/KAG0453232.1/KAG0453295.1/KAG0454513.1/KAG0454674.1/KAG0455027.1/KAG0455234.1/KAG0457062.1/KAG0457381.1/KAG0457418.1/KAG0457534.1/KAG0457965.1/KAG0458100.1/KAG0458152.1/KAG0458462.1/KAG0458487.1/KAG0458488.1/KAG0458490.1/KAG0458543.1/KAG0460443.1/KAG0460462.1/KAG0463283.1/KAG046435…	75
GO:0010817	regulation of hormone levels	75/2293	415/12750	0.50181	0.999995	0.910987	KAG0447175.1/KAG0448658.1/KAG0448987.1/KAG0452794.1/KAG0452795.1/KAG0452809.1/KAG0453295.1/KAG0454695.1/KAG0454705.1/KAG0455057.1/KAG0457128.1/KAG0457272.1/KAG0457273.1/KAG0457309.1/KAG0457379.1/KAG0457388.1/KAG0457389.1/KAG0457556.1/KAG0458017.1/KAG0458325.1/KAG0458499.1/KAG0460462.1/KAG0460574.1/KAG0463396.1/KAG0463801.1/KAG0463815.1/KAG0464317.1/KAG0464520.1/KAG0464543.1/KAG0466117.1/KAG046670…	75
GO:0048468	cell development	75/2293	427/12750	0.611074	0.999995	0.910987	KAG0449057.1/KAG0449650.1/KAG0452019.1/KAG0452338.1/KAG0453201.1/KAG0454497.1/KAG0455027.1/KAG0455109.1/KAG0455347.1/KAG0455503.1/KAG0457418.1/KAG0457437.1/KAG0457458.1/KAG0457460.1/KAG0457965.1/KAG0457985.1/KAG0458539.1/KAG0461022.1/KAG0461349.1/KAG0463305.1/KAG0463330.1/KAG0463652.1/KAG0463801.1/KAG0464023.1/KAG0464444.1/KAG0464461.1/KAG0464522.1/KAG0464552.1/KAG0466082.1/KAG0466784.1/KAG046735…	75
GO:0044459	plasma membrane part	75/2293	444/12750	0.747311	0.999995	0.910987	KAG0450852.1/KAG0452231.1/KAG0452549.1/KAG0455100.1/KAG0455347.1/KAG0455503.1/KAG0455510.1/KAG0455517.1/KAG0457275.1/KAG0457318.1/KAG0457663.1/KAG0457798.1/KAG0458325.1/KAG0461081.1/KAG0461290.1/KAG0463305.1/KAG0463682.1/KAG0463745.1/KAG0464392.1/KAG0464447.1/KAG0466082.1/KAG0466221.1/KAG0466393.1/KAG0466952.1/KAG0467570.1/KAG0469540.1/KAG0470275.1/KAG0470461.1/KAG0470519.1/KAG0470520.1/KAG047056…	75
GO:0005777	peroxisome	74/2293	200/12750	1.10356e-10	2.01345e-07	1.83424e-07	KAG0447859.1/KAG0447898.1/KAG0448658.1/KAG0449222.1/KAG0450548.1/KAG0450549.1/KAG0452560.1/KAG0452561.1/KAG0452652.1/KAG0453082.1/KAG0453295.1/KAG0455039.1/KAG0457154.1/KAG0457186.1/KAG0457196.1/KAG0457272.1/KAG0457443.1/KAG0458204.1/KAG0458214.1/KAG0458304.1/KAG0460462.1/KAG0461373.1/KAG0461381.1/KAG0464522.1/KAG0469854.1/KAG0472700.1/KAG0472988.1/KAG0472989.1/KAG0473548.1/KAG0473634.1/KAG047378…	74
GO:0042579	microbody	74/2293	200/12750	1.10356e-10	2.01345e-07	1.83424e-07	KAG0447859.1/KAG0447898.1/KAG0448658.1/KAG0449222.1/KAG0450548.1/KAG0450549.1/KAG0452560.1/KAG0452561.1/KAG0452652.1/KAG0453082.1/KAG0453295.1/KAG0455039.1/KAG0457154.1/KAG0457186.1/KAG0457196.1/KAG0457272.1/KAG0457443.1/KAG0458204.1/KAG0458214.1/KAG0458304.1/KAG0460462.1/KAG0461373.1/KAG0461381.1/KAG0464522.1/KAG0469854.1/KAG0472700.1/KAG0472988.1/KAG0472989.1/KAG0473548.1/KAG0473634.1/KAG047378…	74
GO:0006812	cation transport	74/2293	387/12750	0.296674	0.885171	0.806384	KAG0447970.1/KAG0449099.1/KAG0449428.1/KAG0449494.1/KAG0450171.1/KAG0450182.1/KAG0451354.1/KAG0451574.1/KAG0451583.1/KAG0451881.1/KAG0455601.1/KAG0457318.1/KAG0457381.1/KAG0457392.1/KAG0457600.1/KAG0458373.1/KAG0458539.1/KAG0460574.1/KAG0460978.1/KAG0463251.1/KAG0463305.1/KAG0463649.1/KAG0463920.1/KAG0464447.1/KAG0466082.1/KAG0466952.1/KAG0467248.1/KAG0467671.1/KAG0467675.1/KAG0469727.1/KAG046990…	74
GO:1901698	response to nitrogen compound	74/2293	401/12750	0.422524	0.999995	0.910987	KAG0447846.1/KAG0447860.1/KAG0452106.1/KAG0452535.1/KAG0452965.1/KAG0454513.1/KAG0455417.1/KAG0457381.1/KAG0457437.1/KAG0457534.1/KAG0457557.1/KAG0457965.1/KAG0458166.1/KAG0458180.1/KAG0458469.1/KAG0460456.1/KAG0461246.1/KAG0463352.1/KAG0463372.1/KAG0463661.1/KAG0463668.1/KAG0463684.1/KAG0463685.1/KAG0464023.1/KAG0464224.1/KAG0464338.1/KAG0466701.1/KAG0469558.1/KAG0469907.1/KAG0470432.1/KAG047282…	74
GO:0031327	negative regulation of cellular biosynthetic process	74/2293	417/12750	0.571906	0.999995	0.910987	KAG0447617.1/KAG0447860.1/KAG0448386.1/KAG0449495.1/KAG0450551.1/KAG0451246.1/KAG0451914.1/KAG0452098.1/KAG0452772.1/KAG0454857.1/KAG0455097.1/KAG0455332.1/KAG0456997.1/KAG0457057.1/KAG0457359.1/KAG0457871.1/KAG0457986.1/KAG0458077.1/KAG0458078.1/KAG0458166.1/KAG0458180.1/KAG0460443.1/KAG0460456.1/KAG0461496.1/KAG0463851.1/KAG0464317.1/KAG0464355.1/KAG0466320.1/KAG0466602.1/KAG0466603.1/KAG046766…	74
GO:0009890	negative regulation of biosynthetic process	74/2293	422/12750	0.616698	0.999995	0.910987	KAG0447617.1/KAG0447860.1/KAG0448386.1/KAG0449495.1/KAG0450551.1/KAG0451246.1/KAG0451914.1/KAG0452098.1/KAG0452772.1/KAG0454857.1/KAG0455097.1/KAG0455332.1/KAG0456997.1/KAG0457057.1/KAG0457359.1/KAG0457871.1/KAG0457986.1/KAG0458077.1/KAG0458078.1/KAG0458166.1/KAG0458180.1/KAG0460443.1/KAG0460456.1/KAG0461496.1/KAG0463851.1/KAG0464317.1/KAG0464355.1/KAG0466320.1/KAG0466602.1/KAG0466603.1/KAG046766…	74
GO:0015031	protein transport	74/2293	422/12750	0.616698	0.999995	0.910987	KAG0446946.1/KAG0447454.1/KAG0448656.1/KAG0449617.1/KAG0451555.1/KAG0451701.1/KAG0453084.1/KAG0454504.1/KAG0455293.1/KAG0455347.1/KAG0457312.1/KAG0457313.1/KAG0457799.1/KAG0457837.1/KAG0458208.1/KAG0460406.1/KAG0460574.1/KAG0461081.1/KAG0463473.1/KAG0463703.1/KAG0463738.1/KAG0463928.1/KAG0464023.1/KAG0464558.1/KAG0466117.1/KAG0466137.1/KAG0467069.1/KAG0467077.1/KAG0467381.1/KAG0470143.1/KAG047024…	74
GO:0046677	response to antibiotic	73/2293	329/12750	0.0285393	0.267026	0.243258	KAG0447175.1/KAG0447617.1/KAG0447846.1/KAG0447860.1/KAG0447898.1/KAG0449005.1/KAG0452106.1/KAG0452346.1/KAG0452717.1/KAG0452794.1/KAG0452795.1/KAG0452946.1/KAG0457352.1/KAG0457380.1/KAG0457425.1/KAG0458166.1/KAG0458180.1/KAG0460456.1/KAG0460529.1/KAG0461402.1/KAG0463586.1/KAG0464024.1/KAG0464173.1/KAG0464355.1/KAG0466874.1/KAG0467667.1/KAG0469558.1/KAG0469801.1/KAG0470381.1/KAG0470538.1/KAG047252…	73
GO:0006511	ubiquitin-dependent protein catabolic process	73/2293	331/12750	0.0323173	0.289744	0.263954	KAG0447840.1/KAG0450279.1/KAG0452521.1/KAG0452535.1/KAG0452965.1/KAG0454513.1/KAG0454749.1/KAG0454783.1/KAG0455592.1/KAG0457534.1/KAG0457539.1/KAG0458208.1/KAG0458469.1/KAG0461143.1/KAG0463493.1/KAG0463661.1/KAG0463684.1/KAG0463685.1/KAG0463703.1/KAG0464338.1/KAG0466454.1/KAG0466661.1/KAG0467052.1/KAG0467669.1/KAG0469619.1/KAG0469661.1/KAG0469964.1/KAG0470003.1/KAG0470143.1/KAG0470623.1/KAG047329…	73
GO:0019941	modification-dependent protein catabolic process	73/2293	333/12750	0.0364788	0.315429	0.287353	KAG0447840.1/KAG0450279.1/KAG0452521.1/KAG0452535.1/KAG0452965.1/KAG0454513.1/KAG0454749.1/KAG0454783.1/KAG0455592.1/KAG0457534.1/KAG0457539.1/KAG0458208.1/KAG0458469.1/KAG0461143.1/KAG0463493.1/KAG0463661.1/KAG0463684.1/KAG0463685.1/KAG0463703.1/KAG0464338.1/KAG0466454.1/KAG0466661.1/KAG0467052.1/KAG0467669.1/KAG0469619.1/KAG0469661.1/KAG0469964.1/KAG0470003.1/KAG0470143.1/KAG0470623.1/KAG047329…	73
GO:0009620	response to fungus	73/2293	371/12750	0.212468	0.783148	0.713442	KAG0447175.1/KAG0447467.1/KAG0447860.1/KAG0449233.1/KAG0451914.1/KAG0451917.1/KAG0452201.1/KAG0453062.1/KAG0454754.1/KAG0455027.1/KAG0455039.1/KAG0455510.1/KAG0455517.1/KAG0457272.1/KAG0457381.1/KAG0458166.1/KAG0458180.1/KAG0458304.1/KAG0460456.1/KAG0461366.1/KAG0463668.1/KAG0464023.1/KAG0464520.1/KAG0466098.1/KAG0466167.1/KAG0466232.1/KAG0466280.1/KAG0466454.1/KAG0466617.1/KAG0467069.1/KAG046708…	73
GO:0042623	ATPase activity, coupled	73/2293	417/12750	0.622369	0.999995	0.910987	KAG0447426.1/KAG0447427.1/KAG0452559.1/KAG0453156.1/KAG0453280.1/KAG0454497.1/KAG0455302.1/KAG0457199.1/KAG0458134.1/KAG0458585.1/KAG0460510.1/KAG0460907.1/KAG0461513.1/KAG0461578.1/KAG0463442.1/KAG0463649.1/KAG0463684.1/KAG0463685.1/KAG0463918.1/KAG0463919.1/KAG0464023.1/KAG0464338.1/KAG0464447.1/KAG0466701.1/KAG0467012.1/KAG0470365.1/KAG0472682.1/KAG0473082.1/KAG0473314.1/KAG0473435.1/KAG047363…	73
GO:0048585	negative regulation of response to stimulus	72/2293	357/12750	0.153962	0.675987	0.615819	KAG0447617.1/KAG0448987.1/KAG0452106.1/KAG0455503.1/KAG0457871.1/KAG0461455.1/KAG0461477.1/KAG0463396.1/KAG0463555.1/KAG0463851.1/KAG0463880.1/KAG0464355.1/KAG0466139.1/KAG0466661.1/KAG0466874.1/KAG0466975.1/KAG0467069.1/KAG0467469.1/KAG0467667.1/KAG0469425.1/KAG0469502.1/KAG0470354.1/KAG0470548.1/KAG0470554.1/KAG0470858.1/KAG0475804.1/KAG0476298.1/KAG0476320.1/KAG0476986.1/KAG0477032.1/KAG047708…	72
GO:0003729	mRNA binding	71/2293	320/12750	0.0304755	0.27732	0.252636	KAG0446946.1/KAG0448650.1/KAG0448797.1/KAG0449489.1/KAG0449529.1/KAG0450707.1/KAG0451050.1/KAG0452098.1/KAG0453059.1/KAG0453363.1/KAG0454508.1/KAG0454615.1/KAG0454770.1/KAG0454857.1/KAG0455439.1/KAG0457359.1/KAG0457438.1/KAG0457439.1/KAG0457717.1/KAG0460775.1/KAG0461222.1/KAG0461381.1/KAG0463418.1/KAG0463453.1/KAG0463852.1/KAG0463918.1/KAG0463919.1/KAG0464317.1/KAG0464340.1/KAG0466221.1/KAG046632…	71
GO:1901137	carbohydrate derivative biosynthetic process	70/2293	323/12750	0.0494284	0.36734	0.334644	KAG0446953.1/KAG0448097.1/KAG0449425.1/KAG0449428.1/KAG0449527.1/KAG0449835.1/KAG0452213.1/KAG0452338.1/KAG0452366.1/KAG0452470.1/KAG0452781.1/KAG0454794.1/KAG0460349.1/KAG0460350.1/KAG0460624.1/KAG0461022.1/KAG0463649.1/KAG0463707.1/KAG0463738.1/KAG0464065.1/KAG0467027.1/KAG0469597.1/KAG0469616.1/KAG0469906.1/KAG0470762.1/KAG0470800.1/KAG0470858.1/KAG0472669.1/KAG0473082.1/KAG0473118.1/KAG047323…	70
GO:0032268	regulation of cellular protein metabolic process	70/2293	393/12750	0.557286	0.999995	0.910987	KAG0447175.1/KAG0447403.1/KAG0448649.1/KAG0450447.1/KAG0450698.1/KAG0452098.1/KAG0452495.1/KAG0453010.1/KAG0454513.1/KAG0454857.1/KAG0455159.1/KAG0457212.1/KAG0457359.1/KAG0457534.1/KAG0457986.1/KAG0457995.1/KAG0461455.1/KAG0463661.1/KAG0463684.1/KAG0463685.1/KAG0464281.1/KAG0464338.1/KAG0464524.1/KAG0466098.1/KAG0466167.1/KAG0466320.1/KAG0467706.1/KAG0469656.1/KAG0470122.1/KAG0470272.1/KAG047048…	70
GO:0009793	embryo development ending in seed dormancy	70/2293	398/12750	0.603766	0.999995	0.910987	KAG0446866.1/KAG0448724.1/KAG0449808.1/KAG0451914.1/KAG0452377.1/KAG0452775.1/KAG0453286.1/KAG0454965.1/KAG0454971.1/KAG0456965.1/KAG0457128.1/KAG0458098.1/KAG0458325.1/KAG0458590.1/KAG0460550.1/KAG0460574.1/KAG0463523.1/KAG0463703.1/KAG0463887.1/KAG0463965.1/KAG0463966.1/KAG0463996.1/KAG0464023.1/KAG0466117.1/KAG0466466.1/KAG0467055.1/KAG0469406.1/KAG0469466.1/KAG0470762.1/KAG0472811.1/KAG047284…	70
GO:0005730	nucleolus	70/2293	475/12750	0.975921	0.999995	0.910987	KAG0447668.1/KAG0448136.1/KAG0450549.1/KAG0451054.1/KAG0451246.1/KAG0452579.1/KAG0452715.1/KAG0452808.1/KAG0453295.1/KAG0455041.1/KAG0455394.1/KAG0457456.1/KAG0457500.1/KAG0457717.1/KAG0457743.1/KAG0458134.1/KAG0460462.1/KAG0460510.1/KAG0460518.1/KAG0460610.1/KAG0461541.1/KAG0463453.1/KAG0466117.1/KAG0466379.1/KAG0469801.1/KAG0470365.1/KAG0470538.1/KAG0470648.1/KAG0470822.1/KAG0470853.1/KAG047284…	70
GO:0010015	root morphogenesis	69/2293	308/12750	0.0268172	0.256241	0.233433	KAG0449495.1/KAG0449650.1/KAG0452019.1/KAG0452055.1/KAG0452338.1/KAG0452521.1/KAG0453201.1/KAG0453290.1/KAG0454749.1/KAG0455564.1/KAG0455601.1/KAG0457318.1/KAG0457379.1/KAG0457388.1/KAG0457389.1/KAG0457437.1/KAG0458287.1/KAG0458539.1/KAG0463330.1/KAG0463801.1/KAG0464023.1/KAG0464386.1/KAG0464520.1/KAG0466107.1/KAG0466772.1/KAG0466773.1/KAG0466784.1/KAG0467055.1/KAG0470337.1/KAG0472624.1/KAG047271…	69
GO:0016071	mRNA metabolic process	69/2293	364/12750	0.332904	0.922375	0.840276	KAG0449237.1/KAG0449529.1/KAG0451244.1/KAG0452464.1/KAG0453059.1/KAG0453069.1/KAG0453367.1/KAG0457062.1/KAG0457438.1/KAG0457439.1/KAG0457965.1/KAG0458134.1/KAG0460576.1/KAG0460755.1/KAG0461164.1/KAG0461244.1/KAG0461254.1/KAG0463418.1/KAG0463523.1/KAG0463918.1/KAG0463919.1/KAG0464023.1/KAG0466320.1/KAG0466379.1/KAG0466774.1/KAG0467346.1/KAG0469656.1/KAG0469702.1/KAG0469975.1/KAG0470249.1/KAG047025…	69
GO:0008610	lipid biosynthetic process	69/2293	381/12750	0.49566	0.999995	0.910987	KAG0448987.1/KAG0449050.1/KAG0449808.1/KAG0449835.1/KAG0450209.1/KAG0452747.1/KAG0457309.1/KAG0457979.1/KAG0457999.1/KAG0458420.1/KAG0458422.1/KAG0458425.1/KAG0458427.1/KAG0458429.1/KAG0460715.1/KAG0461575.1/KAG0461661.1/KAG0461693.1/KAG0463558.1/KAG0463707.1/KAG0463738.1/KAG0463815.1/KAG0466466.1/KAG0466617.1/KAG0466817.1/KAG0467306.1/KAG0467421.1/KAG0467564.1/KAG0469521.1/KAG0469545.1/KAG047054…	69
GO:0010558	negative regulation of macromolecule biosynthetic process	69/2293	398/12750	0.654275	0.999995	0.910987	KAG0447617.1/KAG0447860.1/KAG0448386.1/KAG0449495.1/KAG0450551.1/KAG0451246.1/KAG0451914.1/KAG0452098.1/KAG0452772.1/KAG0454857.1/KAG0455097.1/KAG0455332.1/KAG0457057.1/KAG0457359.1/KAG0457871.1/KAG0457986.1/KAG0458077.1/KAG0458078.1/KAG0458166.1/KAG0458180.1/KAG0460443.1/KAG0460456.1/KAG0461496.1/KAG0463851.1/KAG0464317.1/KAG0464355.1/KAG0466320.1/KAG0466602.1/KAG0466603.1/KAG0467667.1/KAG046946…	69
GO:0090567	reproductive shoot system development	69/2293	425/12750	0.846109	0.999995	0.910987	KAG0446827.1/KAG0447175.1/KAG0449495.1/KAG0449782.1/KAG0450952.1/KAG0451174.1/KAG0451233.1/KAG0452019.1/KAG0452377.1/KAG0452575.1/KAG0453367.1/KAG0455452.1/KAG0455564.1/KAG0455592.1/KAG0458325.1/KAG0460494.1/KAG0463396.1/KAG0463597.1/KAG0463610.1/KAG0463815.1/KAG0464294.1/KAG0464520.1/KAG0466172.1/KAG0467055.1/KAG0467358.1/KAG0470013.1/KAG0470354.1/KAG0470623.1/KAG0470648.1/KAG0473425.1/KAG047681…	69
GO:0071229	cellular response to acid chemical	69/2293	438/12750	0.904903	0.999995	0.910987	KAG0447175.1/KAG0448386.1/KAG0449835.1/KAG0452575.1/KAG0452717.1/KAG0453156.1/KAG0455027.1/KAG0455189.1/KAG0455417.1/KAG0457381.1/KAG0460529.1/KAG0460634.1/KAG0463555.1/KAG0463558.1/KAG0464173.1/KAG0466701.1/KAG0467306.1/KAG0467564.1/KAG0469433.1/KAG0470018.1/KAG0470538.1/KAG0472990.1/KAG0473070.1/KAG0473619.1/KAG0473789.1/KAG0473813.1/KAG0475802.1/KAG0475938.1/KAG0476514.1/KAG0476529.1/KAG047673…	69
GO:0065009	regulation of molecular function	69/2293	489/12750	0.991668	0.999995	0.910987	KAG0447175.1/KAG0447234.1/KAG0447617.1/KAG0449365.1/KAG0449377.1/KAG0449828.1/KAG0450698.1/KAG0452495.1/KAG0453084.1/KAG0453154.1/KAG0455098.1/KAG0455263.1/KAG0455347.1/KAG0455503.1/KAG0457534.1/KAG0457994.1/KAG0460782.1/KAG0461455.1/KAG0461477.1/KAG0463661.1/KAG0464260.1/KAG0466098.1/KAG0466167.1/KAG0466221.1/KAG0469437.1/KAG0470122.1/KAG0470226.1/KAG0470483.1/KAG0470798.1/KAG0472930.1/KAG047316…	69
GO:0009415	response to water	68/2293	351/12750	0.265877	0.84648	0.771136	KAG0447860.1/KAG0452098.1/KAG0452536.1/KAG0452559.1/KAG0457994.1/KAG0458166.1/KAG0458180.1/KAG0458223.1/KAG0458224.1/KAG0458419.1/KAG0460456.1/KAG0461455.1/KAG0463396.1/KAG0463668.1/KAG0463851.1/KAG0466280.1/KAG0469558.1/KAG0469644.1/KAG0469914.1/KAG0469915.1/KAG0470018.1/KAG0470157.1/KAG0470213.1/KAG0470670.1/KAG0470819.1/KAG0470822.1/KAG0472788.1/KAG0472864.1/KAG0472892.1/KAG0472988.1/KAG047298…	68
GO:0006886	intracellular protein transport	68/2293	374/12750	0.481518	0.999995	0.910987	KAG0446946.1/KAG0447454.1/KAG0448656.1/KAG0449617.1/KAG0451555.1/KAG0451701.1/KAG0453084.1/KAG0455293.1/KAG0457312.1/KAG0457313.1/KAG0457799.1/KAG0457837.1/KAG0458208.1/KAG0460406.1/KAG0463473.1/KAG0463703.1/KAG0463738.1/KAG0463928.1/KAG0464023.1/KAG0464558.1/KAG0466117.1/KAG0466137.1/KAG0467069.1/KAG0467077.1/KAG0467381.1/KAG0470143.1/KAG0470249.1/KAG0470252.1/KAG0470465.1/KAG0470538.1/KAG047064…	68
GO:0002376	immune system process	68/2293	379/12750	0.530332	0.999995	0.910987	KAG0446948.1/KAG0447175.1/KAG0447467.1/KAG0451410.1/KAG0451853.1/KAG0452098.1/KAG0454513.1/KAG0455039.1/KAG0455100.1/KAG0456965.1/KAG0457359.1/KAG0457380.1/KAG0457381.1/KAG0457437.1/KAG0457717.1/KAG0457965.1/KAG0458134.1/KAG0458304.1/KAG0461366.1/KAG0461496.1/KAG0461578.1/KAG0463283.1/KAG0463418.1/KAG0464023.1/KAG0466082.1/KAG0472990.1/KAG0473347.1/KAG0474028.1/KAG0476514.1/KAG0476529.1/KAG047656…	68
GO:0018193	peptidyl-amino acid modification	68/2293	379/12750	0.530332	0.999995	0.910987	KAG0448649.1/KAG0449005.1/KAG0449782.1/KAG0450551.1/KAG0452106.1/KAG0452213.1/KAG0452470.1/KAG0452495.1/KAG0453339.1/KAG0454513.1/KAG0454718.1/KAG0454840.1/KAG0455097.1/KAG0455189.1/KAG0455234.1/KAG0455564.1/KAG0461496.1/KAG0463396.1/KAG0463527.1/KAG0464444.1/KAG0464552.1/KAG0466466.1/KAG0469907.1/KAG0470204.1/KAG0470502.1/KAG0470503.1/KAG0472523.1/KAG0473347.1/KAG0473406.1/KAG0473764.1/KAG047378…	68
GO:0040007	growth	68/2293	437/12750	0.922099	0.999995	0.910987	KAG0446973.1/KAG0449057.1/KAG0452426.1/KAG0453201.1/KAG0454509.1/KAG0454718.1/KAG0455109.1/KAG0455503.1/KAG0458539.1/KAG0461022.1/KAG0463305.1/KAG0463330.1/KAG0463396.1/KAG0463652.1/KAG0464023.1/KAG0464444.1/KAG0464520.1/KAG0464522.1/KAG0466166.1/KAG0466181.1/KAG0466466.1/KAG0466784.1/KAG0467358.1/KAG0470227.1/KAG0470858.1/KAG0472624.1/KAG0473351.1/KAG0473974.1/KAG0474048.1/KAG0476550.1/KAG047655…	68
GO:0048580	regulation of post-embryonic development	68/2293	439/12750	0.928317	0.999995	0.910987	KAG0447860.1/KAG0448136.1/KAG0448987.1/KAG0450551.1/KAG0452521.1/KAG0453062.1/KAG0453367.1/KAG0455027.1/KAG0455564.1/KAG0457418.1/KAG0458039.1/KAG0458166.1/KAG0458180.1/KAG0458287.1/KAG0460456.1/KAG0460502.1/KAG0461205.1/KAG0461373.1/KAG0463396.1/KAG0463815.1/KAG0466107.1/KAG0466143.1/KAG0466454.1/KAG0466899.1/KAG0466903.1/KAG0466930.1/KAG0466975.1/KAG0467021.1/KAG0467055.1/KAG0470354.1/KAG047054…	68
GO:0098660	inorganic ion transmembrane transport	67/2293	309/12750	0.0530752	0.385033	0.350762	KAG0447970.1/KAG0449099.1/KAG0449428.1/KAG0449494.1/KAG0451354.1/KAG0451574.1/KAG0451583.1/KAG0451881.1/KAG0455601.1/KAG0457381.1/KAG0457392.1/KAG0457600.1/KAG0457798.1/KAG0458373.1/KAG0458539.1/KAG0460978.1/KAG0463305.1/KAG0463649.1/KAG0463745.1/KAG0464447.1/KAG0466952.1/KAG0467248.1/KAG0467671.1/KAG0467675.1/KAG0469727.1/KAG0469900.1/KAG0470461.1/KAG0470471.1/KAG0470490.1/KAG0470851.1/KAG047088…	67
GO:0009414	response to water deprivation	67/2293	347/12750	0.277707	0.85732	0.781012	KAG0447860.1/KAG0452098.1/KAG0452536.1/KAG0452559.1/KAG0457994.1/KAG0458166.1/KAG0458180.1/KAG0458223.1/KAG0458224.1/KAG0458419.1/KAG0460456.1/KAG0461455.1/KAG0463396.1/KAG0463668.1/KAG0463851.1/KAG0466280.1/KAG0469558.1/KAG0469644.1/KAG0469914.1/KAG0469915.1/KAG0470018.1/KAG0470157.1/KAG0470213.1/KAG0470670.1/KAG0470819.1/KAG0470822.1/KAG0472788.1/KAG0472864.1/KAG0472892.1/KAG0472988.1/KAG047298…	67
GO:2000113	negative regulation of cellular macromolecule biosynthetic process	67/2293	371/12750	0.506627	0.999995	0.910987	KAG0447617.1/KAG0447860.1/KAG0448386.1/KAG0449495.1/KAG0450551.1/KAG0451246.1/KAG0451914.1/KAG0452098.1/KAG0452772.1/KAG0454857.1/KAG0455097.1/KAG0455332.1/KAG0457057.1/KAG0457359.1/KAG0457871.1/KAG0457986.1/KAG0458077.1/KAG0458078.1/KAG0458166.1/KAG0458180.1/KAG0460443.1/KAG0460456.1/KAG0461496.1/KAG0463851.1/KAG0464317.1/KAG0464355.1/KAG0466320.1/KAG0466602.1/KAG0466603.1/KAG0467667.1/KAG046946…	67
The top 100 enriched Gene Ontology (GO) terms are displayed.

## Sheet: Table S7
Table S7. Gene annotation
Protein ID	Funcrion annotation	Gene ID	Type
KAG0452809.1	O-methyltransferase activity	HPP92_025473	SG
KAG0455627.1	Belongs to the cytochrome P450 family	HPP92_024919	SG
KAG0458117.1	Belongs to the cytochrome P450 family	HPP92_023274	SG
KAG0458475.1	Belongs to the cytochrome P450 family	HPP92_023632	SG
KAG0460595.1	4-coumarate-coa ligase	HPP92_020892	SG
KAG0460596.1	4-coumarate-coa ligase	HPP92_020893	SG
KAG0461122.1	caffeoyl-CoA O-methyltransferase	HPP92_021419	SG
KAG0461132.1	caffeoyl-CoA O-methyltransferase	HPP92_021429	SG
KAG0480427.1	cytochrome P-450	HPP92_011285	SG
KAG0480449.1	cytochrome P-450	HPP92_011307	SG
KAG0484827.1	Belongs to the cytochrome P450 family	HPP92_008906	SG
KAG0485403.1	cytochrome p450	HPP92_009482	SG
KAG0488604.1	flavin-containing monooxygenase	HPP92_007415	SG
KAG0488639.1	UDP-glucoronosyl and UDP-glucosyl transferase	HPP92_007450	SG
KAG0489283.1	Belongs to the short-chain dehydrogenases reductases (SDR) family	HPP92_008094	SG
KAG0497833.1	cytochrome P450	HPP92_002524	SG
KAG0499230.1	Cytochrome p450	HPP92_003921	SG
KAG0447617.1	zinc finger	HPP92_003230	TF
KAG0450660.1	Flowering-promoting factor 1-like protein	HPP92_019658	TF
KAG0457425.1	Myb-like DNA-binding domain	HPP92_012558	TF
KAG0457557.1	Heat Stress Transcription Factor	HPP92_009121	TF
KAG0457730.1	No apical meristem (NAM) protein	HPP92_022714	TF
KAG0463589.1	PLATZ transcription factor	HPP92_014056	TF
KAG0466874.1	WRKY transcription factor	HPP92_022887	TF
KAG0469558.1	SANT SWI3, ADA2, N-CoR and TFIIIB'' DNA-binding domains	HPP92_026818	TF
KAG0469686.1	Heat stress transcription factor	HPP92_022582	TF
KAG0469916.1	ethylene-responsive transcription factor	HPP92_010747	TF
KAG0470670.1	DNA-binding domain in plant proteins such as APETALA2 and EREBPs	HPP92_016258	TF
KAG0472829.1	ethylene-responsive transcription factor	HPP92_014704	TF
KAG0472847.1	WRKY transcription factor	HPP92_014686	TF
KAG0476529.1	transcription factor	HPP92_016386	TF
KAG0477215.1	NAC domain-containing protein	HPP92_017723	TF
KAG0479458.1	WRKY Transcription Factor	HPP92_007458	TF
KAG0479889.1	AP2-like ethylene-responsive transcription factor AIL5	HPP92_028251	TF
KAG0480904.1	Transcription factor	HPP92_017370	TF
KAG0481649.1	WRKY Transcription Factor	HPP92_016616	TF
KAG0481700.1	No apical meristem (NAM) protein	HPP92_001222	TF
KAG0481701.1	NAC domain-containing protein	HPP92_018454	TF
KAG0485042.1	WRKY transcription factor 72	HPP92_011762	TF
KAG0488647.1	Transcription factor that specifically binds AT-rich DNA sequences related to the nuclear matrix attachment regions (MARs)	HPP92_012507	TF

## Sheet: Table S8
Table S8. The correlation between transcription factors and functional proteins
N1	N2	cor	p
4CL-2	DOG	0.753141	0.000308614
4CL-3	DOG	0.778232	0.000142716
CCoAOMT-1	DOG	0.771612	0.000176537
CCoAOMT-2	DOG	0.738383	0.000466582
COMT	DOG	0.842275	1.15947e-05
FMO	DOG	0.697146	0.00130193
P450-1	DOG	0.898709	4.03749e-07
P450-2	DOG	0.695061	0.00136525
P450-3	DOG	0.833596	1.72904e-05
P450-4	DOG	0.81571	3.68545e-05
P450-5	DOG	0.817192	3.47212e-05
P450-6	DOG	0.807608	5.05956e-05
P450-7	DOG	0.882394	1.26453e-06
P450-8	DOG	0.845462	9.95242e-06
P450-9	DOG	0.830744	1.96211e-05
SDR	DOG	0.735671	0.000501955
UGT	DOG	0.885226	1.05017e-06
4CL-2	FPFL	0.708142	0.00100688
4CL-3	FPFL	0.809885	4.63547e-05
CCoAOMT-1	FPFL	0.851365	7.43232e-06
CCoAOMT-2	FPFL	0.845629	9.87226e-06
COMT	FPFL	0.7728	0.00017001
FMO	FPFL	0.765237	0.000215264
P450-1	FPFL	0.737232	0.000481327
P450-2	FPFL	0.63627	0.00452867
P450-3	FPFL	0.841133	1.2237e-05
P450-4	FPFL	0.864838	3.63348e-06
P450-5	FPFL	0.831419	1.90466e-05
P450-6	FPFL	0.848833	8.43658e-06
P450-7	FPFL	0.61802	0.00626726
P450-8	FPFL	0.858545	5.12161e-06
SDR	FPFL	0.901576	3.23892e-07
UGT	FPFL	0.678752	0.00195442
4CL-3	HSF	0.703184	0.00113213
CCoAOMT-1	HSF	0.77345	0.000166531
CCoAOMT-2	HSF	0.786105	0.000109789
COMT	HSF	0.68541	0.00169265
FMO	HSF	0.718803	0.000776203
P450-1	HSF	0.736588	0.000489749
P450-2	HSF	0.725963	0.000647525
P450-3	HSF	0.820299	3.05903e-05
P450-4	HSF	0.840706	1.2485e-05
P450-5	HSF	0.673817	0.00216932
P450-6	HSF	0.670904	0.00230502
P450-7	HSF	0.726438	0.000639663
P450-8	HSF	0.88484	1.07737e-06
SDR	HSF	0.734814	0.000513577
UGT	HSF	0.751678	0.000321926
4CL-3	Myb	0.667939	0.00245029
CCoAOMT-1	Myb	0.715272	0.000847118
CCoAOMT-2	Myb	0.752246	0.000316706
FMO	Myb	0.70631	0.00105173
P450-1	Myb	0.612642	0.00687169
P450-3	Myb	0.70903	0.000985712
P450-4	Myb	0.642809	0.00401119
P450-8	Myb	0.692222	0.00145558
4CL-2	NAC-1	0.866525	3.30427e-06
4CL-3	NAC-1	0.926149	3.52244e-08
CCoAOMT-1	NAC-1	0.937232	9.9384e-09
CCoAOMT-2	NAC-1	0.919832	6.6559e-08
COMT	NAC-1	0.907501	2.00914e-07
FMO	NAC-1	0.861283	4.42002e-06
P450-1	NAC-1	0.903342	2.8184e-07
P450-2	NAC-1	0.796652	7.59361e-05
P450-3	NAC-1	0.871014	2.55058e-06
P450-4	NAC-1	0.891574	6.8007e-07
P450-5	NAC-1	0.921324	5.75461e-08
P450-6	NAC-1	0.936053	1.14906e-08
P450-7	NAC-1	0.741041	0.000433972
P450-8	NAC-1	0.893948	5.74099e-07
SDR	NAC-1	0.919207	7.06813e-08
UGT	NAC-1	0.751629	0.000322378
4CL-2	NAC-2	0.870533	2.62357e-06
4CL-3	NAC-2	0.873219	2.2381e-06
CCoAOMT-1	NAC-2	0.830063	2.0215e-05
CCoAOMT-2	NAC-2	0.797118	7.46729e-05
COMT	NAC-2	0.944183	3.97366e-09
FMO	NAC-2	0.74684	0.000369421
P450-1	NAC-2	0.909313	1.72523e-07
P450-2	NAC-2	0.716733	0.000817153
P450-3	NAC-2	0.829395	2.08136e-05
P450-4	NAC-2	0.829304	2.08954e-05
P450-5	NAC-2	0.899763	3.72626e-07
P450-6	NAC-2	0.905737	2.3237e-07
P450-7	NAC-2	0.77824	0.00014268
P450-8	NAC-2	0.800843	6.52013e-05
P450-9	NAC-2	0.776335	0.000151794
SDR	NAC-2	0.835843	1.56251e-05
UGT	NAC-2	0.788307	0.000101829
4CL-2	NAC-3	0.712213	0.000912859
4CL-3	NAC-3	0.786505	0.000108306
CCoAOMT-1	NAC-3	0.782496	0.000123981
CCoAOMT-2	NAC-3	0.754996	0.000292417
COMT	NAC-3	0.924121	4.34666e-08
FMO	NAC-3	0.856586	5.68055e-06
P450-1	NAC-3	0.83851	1.38288e-05
P450-2	NAC-3	0.81479	3.82341e-05
P450-3	NAC-3	0.888857	8.21655e-07
P450-4	NAC-3	0.932925	1.66697e-08
P450-5	NAC-3	0.839197	1.33954e-05
P450-6	NAC-3	0.832664	1.80244e-05
P450-7	NAC-3	0.885102	1.05881e-06
P450-8	NAC-3	0.796095	7.74686e-05
SDR	NAC-3	0.750185	0.000335995
UGT	NAC-3	0.775527	0.000155804
COMT	NAC-4	0.633006	0.00480668
FMO	NAC-4	0.616426	0.00644167
P450-1	NAC-4	0.66005	0.00287393
P450-2	NAC-4	0.761145	0.000243727
P450-3	NAC-4	0.745989	0.000378357
P450-4	NAC-4	0.850045	7.94215e-06
P450-5	NAC-4	0.605619	0.00773107
P450-7	NAC-4	0.830056	2.02217e-05
P450-8	NAC-4	0.795695	7.85873e-05
SDR	NAC-4	0.742798	0.00041349
UGT	NAC-4	0.877718	1.7011e-06
4CL-2	PLATZ	0.863075	4.00695e-06
4CL-3	PLATZ	0.878993	1.5709e-06
CCoAOMT-1	PLATZ	0.885608	1.02376e-06
CCoAOMT-2	PLATZ	0.854792	6.23726e-06
COMT	PLATZ	0.859764	4.79837e-06
FMO	PLATZ	0.770417	0.000183308
P450-1	PLATZ	0.949952	1.69086e-09
P450-2	PLATZ	0.735603	0.000502864
P450-3	PLATZ	0.790148	9.55509e-05
P450-4	PLATZ	0.787337	0.000105273
P450-5	PLATZ	0.872305	2.36335e-06
P450-6	PLATZ	0.887186	9.20856e-07
P450-7	PLATZ	0.764642	0.000219222
P450-8	PLATZ	0.823875	2.63596e-05
P450-9	PLATZ	0.8051	5.56454e-05
SDR	PLATZ	0.802952	6.03058e-05
UGT	PLATZ	0.779188	0.000138318
4CL-2	WRKY	0.79164	9.07085e-05
4CL-3	WRKY	0.89444	5.54012e-07
CCoAOMT-1	WRKY	0.915683	9.83359e-08
CCoAOMT-2	WRKY	0.918652	7.45265e-08
COMT	WRKY	0.845898	9.74399e-06
FMO	WRKY	0.829235	2.09588e-05
P450-1	WRKY	0.814521	3.8645e-05
P450-2	WRKY	0.667851	0.00245471
P450-3	WRKY	0.912643	1.29273e-07
P450-4	WRKY	0.872346	2.35753e-06
P450-5	WRKY	0.907284	2.04573e-07
P450-6	WRKY	0.906976	2.09878e-07
P450-7	WRKY	0.674376	0.00214402
P450-8	WRKY	0.916443	9.16909e-08
SDR	WRKY	0.902132	3.10106e-07
UGT	WRKY	0.699282	0.0012396
HPP92_022887	NAC-1		HPP92_002524	P450
HPP92_009121	WRKY		HPP92_003921	P450
HPP92_014056	NAC-2		HPP92_007415	FMO
HPP92_003230	DOG		HPP92_007450	UGT
HPP92_026818	FPFL		HPP92_008094	SDR
HPP92_019658	PLATZ		HPP92_008096	4CL
HPP92_022582	Myb		HPP92_008906	P450
HPP92_012558	NAC-3		HPP92_009482	P450
HPP92_012559	NAC-4		HPP92_011285	P450
HPP92_022714	HSF		HPP92_011307	P450
			HPP92_020892	4CL
			HPP92_020893	4CL
			HPP92_021419	CCoAOMT
			HPP92_021429	CCoAOMT
			HPP92_023274	P450
			HPP92_023632	P450
			HPP92_024919	P450
			HPP92_025473	COMT

## Sheet: Table S9
Table S9. Primers for qPCR
VaNAC3-qPCR-F	GCTTCTAAGCTCCAAGGGCA
VaNAC3-qPCR-R	GCCATCAAACTGTGGGGGTA
VaNAC2-qPCR-F	CACCCTGATAAGCGGTTCCA
VaNAC2-qPCR-R	TGCATATCCAGGAGGTTCGC
VaFG1-qPCR-F	ACCGGCAACAAGGACATCAT
VaFG1-qPCR-R	GATACCCTTGCTCGAGTCCG
VaVAN-qPCR-F	CGTCGGTTATGGAGTCGAGG
VaVAN-qPCR-R	GTTCTTGCCGAGCTCCATCT
VaActin1-qPCR-F	GCTGATCGTATGAGCAAGGA
VaActin1-qPCR-R	GGTGGAGCCACAACCTTAAT
